# Supplementary material for: Identification of transcriptome and fluralaner responsive genes in the common cutworm Spodoptera litura Fabricius, based on RNA-seq
Source: BMC Genomics. 2020 Feb 3;21:120. doi: 10.1186/s12864-020-6533-0 (PMC6998375; doi:10.1186/s12864-020-6533-0)
Supplement: Supplementary file 2 — Additional file 2. All pathways annotated by KEGG database. [file 12864_2020_6533_MOESM2_ESM.xlsx]

## Sheet: Sheet1
	Additional file 2：All pathways annotated by KEGG database
Number	#pathway	pathway_id	Gene_number	Gene_id	KOs
1	Purine metabolism	ko00230	174	Spodoptera_litura_newGene_3973;Spodoptera_litura_newGene_426;Spodoptera_litura_newGene_427;gene10003;gene10042;gene10142;gene10143;gene10144;gene10156;gene10157;gene10158;gene10162;gene10209;gene10261;gene10267;gene10270;gene10271;gene10680;gene10757;gene1089;gene10965;gene11438;gene11508;gene11827;gene11855;gene1186;gene1187;gene1188;gene11884;gene11888;gene12008;gene12156;gene12209;gene12526;ge…	K03004+K19970+K19970+K03000+K01769+K00106+K00106+K00106+K00106+K00106+K00106+K00106+K00106+K00106+K00106+K00106+K00106+K03002+K01769+K02320+K13763+K18438+K02326+K08049+K13758+K08048+K08048+K08048+K03020+K01488+K13485+K00088+K01081+K03783+K03022+K02328+K03024+K08042+K08042+K01756+K14721+K12304+K06928+K19572+K19572+K19572+K19572+K19572+K01514+K03005+K03019+K01511+K08045+K18438+K13987+K03783+K00873+…
2	Carbon metabolism	ko01200	154	Spodoptera_litura_newGene_83;gene10076;gene10082;gene10229;gene10386;gene10391;gene10594;gene10596;gene10648;gene10784;gene11165;gene11170;gene11337;gene11338;gene11340;gene11341;gene11342;gene11343;gene11344;gene11346;gene11354;gene11355;gene11356;gene11357;gene11358;gene11360;gene11370;gene11418;gene1179;gene11927;gene11944;gene12057;gene12058;gene12227;gene12244;gene12427;gene12428;gene12825;g…	K00030+K00162+K00261+K08074+K00297+K00140+K01679+K01679+K00235+K00030+K00626+K00626+K03781+K03781+K03781+K03781+K03781+K03781+K03781+K03781+K03781+K03781+K03781+K03781+K03781+K03781+K00236+K19269+K14454+K00616+K01807+K00026+K00026+K00814+K00121+K01738+K01738+K01681+K00600+K01681+K07511+K01623+K01623+K00026+K00248+K01834+K01803+K00249+K01647+K03781+K00058+K01689+K00033+K01895+K00234+K00236+K01958+…
3	Peroxisome	ko04146	143	Spodoptera_litura_newGene_899;gene10142;gene10143;gene10144;gene10156;gene10157;gene10158;gene10162;gene10209;gene10261;gene10267;gene10270;gene10271;gene10460;gene10551;gene10552;gene10553;gene10554;gene10773;gene11026;gene11337;gene11338;gene11340;gene11341;gene11342;gene11343;gene11344;gene11346;gene11354;gene11355;gene11356;gene11357;gene11358;gene11360;gene11655;gene12374;gene12394;gene12490…	K13356+K00106+K00106+K00106+K00106+K00106+K00106+K00106+K00106+K00106+K00106+K00106+K00106+K00477+K13356+K13356+K13356+K13356+K13348+K04565+K03781+K03781+K03781+K03781+K03781+K03781+K03781+K03781+K03781+K03781+K03781+K03781+K03781+K03781+K12663+K13349+K13348+K13354+K13279+K00803+K13345+K00869+K13335+K13356+K03781+K05677+K00106+K00106+K13356+K13356+K11147+K01897+K13341+K08726+K07513+K01640+K13239+…
4	Protein processing in endoplasmic reticulum	ko04141	131	gene10032;gene10055;gene10522;gene10750;gene10825;gene11094;gene11566;gene117;gene11721;gene11763;gene1190;gene11911;gene11913;gene11926;gene12104;gene12137;gene12278;gene12366;gene12578;gene1263;gene12649;gene12718;gene12847;gene13072;gene13359;gene13365;gene13541;gene13754;gene13818;gene14078;gene14167;gene14232;gene14300;gene1445;gene15131;gene15460;gene1551;gene15773;gene16010;gene16011;gene1…	K03283+K13984+K09486+K10082+K14020+K07765+K05546+K01456+K12669+K07342+K07151+K03094+K03868+K09485+K10085+K08054+K13249+K09580+K04374+K09523+K10661+K14015+K09561+K08852+K09586+K14016+K09562+K10575+K03283+K01230+K10086+K08653+K04555+K03283+K16194+K09487+K14007+K16196+K10636+K12668+K13989+K14026+K01230+K09556+K09542+K09542+K09542+K09542+K09542+K09542+K09542+K10601+K03283+K03283+K03283+K03283+K04079+…
5	Lysosome	ko04142	131	Spodoptera_litura_newGene_284;Spodoptera_litura_newGene_4199;gene10068;gene10202;gene10352;gene10392;gene10515;gene10516;gene10581;gene10588;gene10589;gene10998;gene1110;gene11108;gene11387;gene11390;gene11706;gene11722;gene11841;gene11842;gene11843;gene11844;gene11845;gene11846;gene11863;gene11886;gene12165;gene12378;gene12383;gene12662;gene12915;gene12916;gene12969;gene12970;gene1311;gene1313;g…	K19363+K02154+K01373+K13443+K12385+K01158+K12373+K12373+K06497+K13443+K13443+K12307+K14410+K06546+K01365+K01379+K20730+K02155+K19363+K19363+K19363+K19363+K19363+K19363+K10532+K01444+K01201+K12373+K01074+K12316+K01052+K01052+K01363+K01363+K12311+K12311+K01137+K04646+K12392+K13443+K13443+K13443+K13443+K13443+K01201+K01201+K01052+K01052+K02154+K12373+K05656+K01052+K12393+K01565+K01363+K01052+K02146+…
6	Oxidative phosphorylation	ko00190	129	Spodoptera_litura_newGene_2739;Spodoptera_litura_newGene_4199;Spodoptera_litura_newGene_475;Spodoptera_litura_newGene_6033;Spodoptera_litura_newGene_6034;Spodoptera_litura_newGene_6346;gene10507;gene10605;gene10648;gene10722;gene10891;gene11019;gene11221;gene11370;gene11424;gene11722;gene11812;gene1222;gene12256;gene12301;gene12323;gene12530;gene12688;gene12694;gene12770;gene13033;gene13139;gene1…	K02273+K02154+K02260+K02272+K02272+K02263+K02149+K02145+K00235+K00416+K02147+K02259+K02137+K00236+K03960+K02155+K03953+K03946+K02138+K03943+K00413+K00415+K02267+K02258+K03941+K03966+K02153+K02130+K00419+K00416+K03951+K11352+K03941+K00411+K02154+K00234+K00236+K03957+K02136+K11725+K02127+K02137+K02137+K00415+K00234+K03950+K03950+K00420+K11726+K00417+K02146+K00418+K02135+K00234+K03936+K02132+K02148+…
7	Spliceosome	ko03040	129	gene10032;gene10305;gene1045;gene10670;gene10723;gene1085;gene11055;gene11436;gene11487;gene11631;gene11810;gene1193;gene11979;gene12240;gene12258;gene12419;gene12434;gene12571;gene12593;gene12594;gene12627;gene12631;gene12674;gene12704;gene12818;gene12924;gene12955;gene13170;gene13278;gene13288;gene13310;gene13818;gene13991;gene14436;gene1445;gene15001;gene15426;gene15493;gene15533;gene15752;gen…	K03283+K12869+K09564+K12880+K11096+K12877+K12862+K12819+K12822+K06063+K12826+K12858+K12879+K12845+K12823+K12866+K12830+K12823+K12823+K12823+K11098+K12878+K12815+K11097+K12873+K12837+K12624+K12891+K11088+K12890+K12812+K03283+K12733+K12733+K03283+K12623+K12867+K12854+K11093+K12824+K12815+K12836+K12852+K12868+K12868+K12868+K12813+K13025+K12839+K11099+K03283+K03283+K03283+K03283+K12881+K12849+K12625+…
8	Ribosome	ko03010	125	Spodoptera_litura_newGene_2926;Spodoptera_litura_newGene_997;gene1;gene10096;gene10137;gene10187;gene10355;gene10411;gene1055;gene1056;gene1058;gene10615;gene10646;gene10754;gene10830;gene1086;gene11248;gene11317;gene11405;gene11425;gene11811;gene11824;gene11849;gene11885;gene11978;gene11986;gene11999;gene1200;gene12171;gene12207;gene12277;gene12582;gene1262;gene12775;gene12797;gene12824;gene1304…	K02919+K02914+K02997+K02863+K02950+K02913+K02879+K02967+K02942+K02954+K02865+K02874+K02963+K02946+K02916+K02995+K02882+K02983+K02977+K02953+K02947+K02902+K02899+K02981+K02990+K02924+K02910+K02941+K02889+K02900+K02979+K02875+K02917+K02974+K02935+K02891+K02896+K02998+K02905+K02956+K02881+K02934+K02943+K02930+K02978+K02884+K02864+K02992+K02963+K02979+K02923+K02898+K02890+K02987+K02876+K02884+K02903+…
9	RNA transport	ko03013	125	Spodoptera_litura_newGene_4926;gene10084;gene10133;gene10280;gene10562;gene10584;gene10670;gene1085;gene11025;gene11081;gene11113;gene11131;gene11326;gene11490;gene11853;gene11893;gene11975;gene11979;gene12060;gene12150;gene12189;gene12471;gene12484;gene12489;gene12628;gene12629;gene12631;gene12838;gene12882;gene12963;gene12976;gene1309;gene13095;gene13097;gene13185;gene13258;gene13310;gene1346;g…	K14313+K15516+K03249+K14284+K14284+K03262+K12880+K12877+K14530+K14301+K13176+K14324+K12160+K05019+K03243+K13133+K03240+K12879+K14295+K14289+K03260+K01164+K13131+K14303+K14292+K14292+K12878+K03253+K13135+K13137+K14317+K14319+K13134+K03251+K00784+K14304+K12812+K05749+K03254+K03252+K03538+K14318+K14296+K03260+K14323+K14284+K14297+K09291+K13025+K03245+K14313+K03113+K14306+K12881+K14294+K12881+K13174+…
10	Endocytosis	ko04144	121	gene10032;gene10095;gene10668;gene10731;gene11406;gene11437;gene11537;gene11588;gene11771;gene11783;gene1196;gene11990;gene12046;gene12373;gene12491;gene12652;gene12683;gene12684;gene12706;gene12880;gene12898;gene12904;gene12953;gene13180;gene13259;gene13326;gene13363;gene13364;gene13366;gene13531;gene13730;gene13772;gene13818;gene13999;gene14010;gene14021;gene14221;gene1445;gene15212;gene15356;g…	K03283+K07904+K08291+K12193+K06643+K17918+K18466+K04707+K01115+K03175+K05747+K05096+K12190+K12485+K18464+K05704+K18442+K05757+K07903+K12195+K18441+K04678+K12182+K18461+K12471+K12185+K07876+K05755+K04646+K12479+K05756+K18467+K03283+K12492+K04361+K04674+K04393+K03283+K01528+K12488+K01528+K17919+K11247+K11824+K12199+K12495+K03283+K03283+K03283+K03283+K04513+K12194+K12480+K12475+K00910+K11824+K07937+…
11	Biosynthesis of amino acids	ko01230	106	Spodoptera_litura_newGene_5926;Spodoptera_litura_newGene_83;gene10708;gene10784;gene11057;gene11087;gene1179;gene11797;gene11927;gene11944;gene12227;gene12427;gene12428;gene12825;gene12917;gene1310;gene13224;gene13225;gene13457;gene13458;gene13794;gene14087;gene14132;gene14147;gene14148;gene14208;gene14215;gene14395;gene14508;gene14524;gene14669;gene14840;gene14979;gene15243;gene15254;gene15255;g…	K00264+K00030+K00611+K00030+K12657+K14677+K14454+K00826+K00616+K01807+K00814+K01738+K01738+K01681+K00600+K01681+K01620+K01620+K01623+K01623+K01834+K01803+K01647+K01915+K01915+K00058+K01689+K00500+K01758+K01958+K12657+K01814+K00873+K01958+K00815+K00815+K00286+K00814+K00814+K00133+K00814+K00814+K00286+K01687+K00264+K00873+K01702+K14677+K01803+K00264+K01958+K00264+K14454+K00058+K00927+K01754+K00825+…
12	Neuroactive ligand-receptor interaction	ko04080	92	Spodoptera_litura_newGene_4556;gene10145;gene10165;gene10655;gene10656;gene10797;gene10824;gene10944;gene11104;gene11198;gene11232;gene1157;gene11733;gene11749;gene11828;gene11829;gene12114;gene12619;gene12620;gene12621;gene131;gene13244;gene13845;gene14063;gene14064;gene14068;gene14137;gene14763;gene14768;gene14770;gene1552;gene15536;gene1561;gene15727;gene1592;gene15933;gene1594;gene1596;gene15…	K08375+K14049+K14049+K05770+K05770+K04163+K04148+K04209+K04131+K04153+K05313+K04157+K04196+K01312+K05175+K05181+K01312+K04209+K04209+K04209+K04280+K04233+K01352+K05313+K05181+K05181+K04577+K04239+K01312+K04239+K04615+K05313+K01312+K04603+K01312+K05210+K01312+K01312+K01312+K01312+K01312+K01312+K04153+K01312+K04249+K04577+K04153+K05053+K05053+K04615+K01312+K01312+K05208+K04578+K01312+K05213+K08375+…
13	Ubiquitin mediated proteolysis	ko04120	92	gene10172;gene1018;gene10924;gene11164;gene11189;gene11210;gene11211;gene11406;gene11588;gene11783;gene11856;gene11911;gene11913;gene11953;gene11974;gene12262;gene12396;gene12533;gene12607;gene12616;gene12847;gene12904;gene13093;gene13094;gene13131;gene1316;gene13191;gene13331;gene13332;gene13625;gene13754;gene14040;gene14300;gene14360;gene14975;gene153;gene1545;gene15719;gene15937;gene15939;gene…	K03348+K10590+K07868+K03363+K10612+K16060+K16061+K06643+K04707+K03175+K10587+K03094+K03868+K03351+K03357+K10688+K03350+K10606+K04506+K10685+K09561+K04678+K04506+K04506+K10581+K03875+K03363+K04506+K04506+K04552+K10575+K04649+K04555+K10260+K03869+K10684+K10576+K03870+K04506+K10143+K10601+K03178+K10596+K10577+K10605+K10587+K06689+K10573+K02207+K10456+K03347+K10610+K10586+K10591+K03349+K04706+K10601+…
14	Pyrimidine metabolism	ko00240	91	Spodoptera_litura_newGene_3973;Spodoptera_litura_newGene_426;Spodoptera_litura_newGene_427;gene10003;gene10680;gene1089;gene11508;gene11884;gene12094;gene12209;gene12252;gene12526;gene12573;gene12577;gene12585;gene12840;gene12841;gene12874;gene13154;gene13175;gene1344;gene13509;gene13796;gene14636;gene14639;gene15006;gene15200;gene15301;gene15417;gene15646;gene16118;gene16154;gene1632;gene1651;ge…	K03004+K19970+K19970+K03000+K03002+K02320+K02326+K03020+K00560+K01081+K00876+K03783+K03022+K02328+K03024+K14721+K12304+K00207+K13421+K00943+K03005+K03019+K01511+K03783+K00758+K03014+K00940+K03004+K03010+K00254+K01081+K01081+K01464+K03007+K12304+K01489+K10808+K02328+K14721+K00757+K02325+K03012+K02999+K10807+K00757+K03013+K20790+K01520+K03026+K03506+K00761+K01519+K01518+K02321+K03025+K03011+K03027+…
15	mTOR signaling pathway	ko04150	89	Spodoptera_litura_newGene_3013;Spodoptera_litura_newGene_3286;Spodoptera_litura_newGene_5275;gene10063;gene10225;gene10409;gene10469;gene10507;gene10605;gene10620;gene10637;gene10891;gene1094;gene11144;gene11766;gene12202;gene12324;gene12570;gene13023;gene13061;gene1316;gene13272;gene13726;gene15393;gene15527;gene16283;gene16626;gene177;gene2043;gene2102;gene2136;gene2190;gene2219;gene2221;gene22…	K02375+K07204+K02677+K20403+K07209+K03083+K20406+K02149+K02145+K04456+K20396+K02147+K16185+K04373+K04526+K03068+K09594+K06276+K20398+K04364+K03875+K07204+K07198+K08272+K08269+K07208+K07204+K04513+K00444+K02148+K00572+K20405+K20408+K20407+K08266+K08269+K20399+K02677+K02649+K08271+K02150+K08267+K07298+K20401+K03259+K03259+K02149+K06519+K14004+K02152+K14299+K02353+K00922+K20404+K04688+K10421+K04371+…
16	MAPK signaling pathway - fly	ko04013	83	Spodoptera_litura_newGene_4895;Spodoptera_litura_newGene_717;gene1006;gene10189;gene1022;gene10887;gene11061;gene11783;gene11854;gene12012;gene12024;gene12106;gene12133;gene12607;gene12652;gene12873;gene13061;gene13093;gene13094;gene13178;gene13331;gene13332;gene13373;gene13936;gene13982;gene14010;gene14120;gene14339;gene15299;gene15332;gene15650;gene15937;gene2170;gene2374;gene2820;gene2876;gene…	K04461+K04352+K09237+K04417+K12380+K12379+K20234+K03175+K17383+K07364+K03211+K16679+K07293+K04506+K05704+K04392+K04364+K04506+K04506+K04432+K04506+K04506+K10176+K20223+K08545+K04361+K20231+K07293+K04430+K09031+K05088+K04506+K18529+K13411+K04426+K17608+K04662+K14290+K20230+K06689+K20225+K08892+K16690+K12378+K04450+K04461+K20211+K02678+K20210+K04448+K04506+K16691+K04431+K04371+K04365+K05759+K08601+…
17	Longevity regulating pathway - multiple species	ko04213	81	Spodoptera_litura_newGene_3286;gene10032;gene10620;gene11026;gene11337;gene11338;gene11340;gene11341;gene11342;gene11343;gene11344;gene11346;gene11354;gene11355;gene11356;gene11357;gene11358;gene11360;gene11361;gene11766;gene11827;gene1186;gene1187;gene1188;gene12196;gene12592;gene12673;gene12676;gene13272;gene13726;gene13818;gene13833;gene14194;gene1445;gene15349;gene1643;gene1656;gene1658;gene1…	K07204+K03283+K04456+K04565+K03781+K03781+K03781+K03781+K03781+K03781+K03781+K03781+K03781+K03781+K03781+K03781+K03781+K03781+K04345+K04526+K08049+K08048+K08048+K08048+K03695+K06067+K08042+K08042+K07204+K07198+K03283+K08045+K03781+K03283+K07200+K09542+K09542+K09542+K07204+K09542+K09542+K09542+K09542+K07199+K08048+K03283+K03283+K03283+K03283+K09542+K04565+K02649+K09542+K03781+K03781+K03781+K03781+…
18	Metabolism of xenobiotics by cytochrome P450	ko00980	79	Spodoptera_litura_newGene_5721;gene10017;gene10018;gene10019;gene10093;gene10094;gene10418;gene10419;gene10420;gene10421;gene10489;gene10811;gene11126;gene12244;gene136;gene1537;gene1540;gene15408;gene1541;gene1569;gene15932;gene16216;gene1642;gene16683;gene16684;gene1894;gene1895;gene1900;gene2405;gene2406;gene2686;gene3053;gene32;gene34;gene3400;gene3448;gene3449;gene3450;gene3451;gene3452;gene…	K00699+K04097+K04097+K04097+K00799+K00799+K00699+K00699+K00699+K00699+K00078+K00799+K00799+K00121+K00799+K00079+K00079+K00799+K00079+K00079+K00799+K00078+K00079+K00699+K00699+K00699+K00699+K00699+K00699+K00699+K00699+K00699+K00799+K00799+K00699+K00699+K00699+K00699+K00699+K00699+K00699+K00699+K00699+K00699+K00699+K00699+K00699+K00799+K00799+K00799+K00799+K00799+K00799+K00799+K00799+K00799+K00699+…
19	FoxO signaling pathway	ko04068	78	gene10225;gene10620;gene1118;gene11337;gene11338;gene11340;gene11341;gene11342;gene11343;gene11344;gene11346;gene11354;gene11355;gene11356;gene11357;gene11358;gene11360;gene11406;gene11766;gene11779;gene11973;gene12503;gene12570;gene12671;gene12738;gene13061;gene13065;gene13067;gene1316;gene1317;gene13726;gene14010;gene14021;gene14107;gene14194;gene14978;gene15349;gene15727;gene15769;gene15863;ge…	K07209+K04456+K06631+K03781+K03781+K03781+K03781+K03781+K03781+K03781+K03781+K03781+K03781+K03781+K03781+K03781+K03781+K06643+K04526+K04498+K10151+K08341+K06276+K10305+K08336+K04364+K11838+K11838+K03875+K15464+K07198+K04361+K04674+K06631+K03781+K04728+K07200+K04603+K10146+K08341+K02206+K10305+K07199+K04402+K15010+K02649+K09385+K09385+K04501+K07298+K03781+K03781+K03781+K03781+K01084+K04500+K11434+…
20	Glutathione metabolism	ko00480	77	gene10017;gene10018;gene10019;gene10093;gene10094;gene10642;gene10811;gene10947;gene11016;gene11126;gene11329;gene12457;gene12458;gene136;gene14031;gene14227;gene1446;gene15408;gene15540;gene15541;gene15542;gene15932;gene16002;gene16130;gene16478;gene16719;gene17058;gene17275;gene2300;gene2456;gene2685;gene2856;gene32;gene34;gene3436;gene3508;gene3509;gene3510;gene3731;gene3733;gene3734;gene3735;…	K04097+K04097+K04097+K00799+K00799+K11140+K00799+K01255+K11142+K00799+K00432+K00310+K00310+K00799+K11142+K00033+K01255+K00799+K11140+K11140+K11140+K00799+K00036+K11140+K00033+K10808+K11140+K01469+K18592+K18592+K00797+K10807+K00799+K00799+K05360+K00799+K00799+K00799+K00799+K00799+K00799+K00799+K00799+K00799+K00802+K00802+K01469+K11205+K01581+K01920+K00310+K00799+K00799+K00031+K00799+K00799+K00799+…
21	Phagosome	ko04145	75	Spodoptera_litura_newGene_2541;Spodoptera_litura_newGene_4199;Spodoptera_litura_newGene_6560;Spodoptera_litura_newGene_6561;gene10507;gene10605;gene10891;gene11020;gene11387;gene11722;gene11763;gene11793;gene11905;gene12137;gene1214;gene1215;gene1216;gene12283;gene12873;gene1291;gene12953;gene13139;gene13147;gene13148;gene1377;gene13892;gene14024;gene14266;gene143;gene14942;gene1589;gene16227;gen…	K10414+K02154+K07375+K07375+K02149+K02145+K02147+K07374+K01365+K02155+K07342+K10414+K10414+K08054+K07375+K07375+K07375+K00921+K04392+K07375+K12182+K02153+K05692+K05692+K07375+K07374+K08488+K02154+K04659+K05692+K07374+K02146+K07375+K10416+K05692+K02148+K05692+K02150+K07374+K10956+K08057+K03661+K02149+K02152+K07375+K07375+K02153+K03662+K03662+K13240+K13240+K05719+K06528+K08517+K10416+K05719+K05719+…
22	Glycerophospholipid metabolism	ko00564	74	Spodoptera_litura_newGene_4912;gene101;gene103;gene104;gene10570;gene10730;gene11049;gene1106;gene11105;gene11107;gene11114;gene11138;gene1175;gene11771;gene11864;gene12018;gene1217;gene12273;gene12339;gene12468;gene12509;gene12902;gene13044;gene13354;gene1348;gene13737;gene14216;gene14453;gene15550;gene15551;gene15728;gene15729;gene15730;gene15731;gene15885;gene15886;gene15998;gene16528;gene1662…	K13523+K01080+K01080+K01080+K13514+K00629+K01049+K00968+K01049+K01049+K16860+K13513+K01049+K01115+K01049+K00901+K00901+K13510+K16343+K00967+K06130+K00995+K13516+K01047+K01613+K00999+K13515+K00111+K00901+K13517+K13509+K13509+K13509+K13509+K01049+K01049+K00901+K00111+K00894+K13523+K00901+K13511+K13516+K00993+K13523+K00981+K00901+K00649+K08744+K01080+K01080+K01080+K01049+K00993+K00993+K13506+K01047+…
23	Pentose and glucuronate interconversions	ko00040	71	Spodoptera_litura_newGene_5721;gene10418;gene10419;gene10420;gene10421;gene10489;gene12253;gene13028;gene13030;gene13446;gene13447;gene13680;gene14888;gene15406;gene15674;gene15755;gene15756;gene15809;gene16182;gene16216;gene16683;gene16684;gene17160;gene178;gene1894;gene1895;gene1900;gene2327;gene2405;gene2406;gene2686;gene2835;gene2838;gene3053;gene3400;gene3448;gene3449;gene3450;gene3451;gene3…	K00699+K00699+K00699+K00699+K00699+K00078+K01805+K00011+K00011+K00011+K00011+K00011+K00128+K00011+K00011+K03331+K03331+K00012+K01805+K00078+K00699+K00699+K03331+K00128+K00699+K00699+K00699+K01195+K00699+K00699+K00699+K00128+K00128+K00699+K00699+K00699+K00699+K00699+K00699+K00699+K00699+K00699+K00699+K00699+K00699+K00699+K00699+K00963+K13247+K00011+K00011+K00011+K00011+K00699+K00699+K00011+K00011+…
24	Fatty acid metabolism	ko01212	71	gene10548;gene10550;gene11165;gene11170;gene11285;gene11449;gene12383;gene12711;gene13198;gene13417;gene13503;gene13504;gene13505;gene13506;gene13507;gene13702;gene13704;gene13729;gene14076;gene14111;gene15075;gene15076;gene15078;gene15814;gene15816;gene15817;gene16017;gene16176;gene16208;gene16310;gene16465;gene16778;gene2385;gene2787;gene2794;gene2795;gene2796;gene2797;gene2811;gene50;gene51;ge…	K00665+K00665+K00626+K00626+K00507+K09478+K01074+K00665+K07511+K10251+K00665+K00665+K00665+K00665+K00665+K00665+K00665+K00248+K08765+K00249+K00507+K00507+K00507+K00665+K00665+K00665+K01897+K07513+K08766+K00626+K00248+K09479+K00507+K00507+K00507+K00507+K00507+K00507+K00507+K07508+K07508+K07508+K07508+K07509+K07508+K07508+K09458+K00232+K00232+K01074+K07515+K01897+K09479+K00645+K00232+K00232+K00232+…
25	mRNA surveillance pathway	ko03015	70	Spodoptera_litura_newGene_2799;Spodoptera_litura_newGene_6815;gene10260;gene10280;gene10401;gene10562;gene10721;gene1082;gene1085;gene10892;gene1093;gene11131;gene1126;gene11569;gene11570;gene11572;gene12235;gene12239;gene13310;gene13778;gene13922;gene14774;gene14991;gene15232;gene15554;gene16214;gene16329;gene16475;gene16497;gene1809;gene1954;gene2156;gene2283;gene2414;gene243;gene3;gene3915;gen…	K14401+K14401+K06100+K14284+K06269+K14284+K04354+K14405+K12877+K03456+K14416+K14324+K11583+K14376+K14376+K14376+K08873+K14404+K12812+K06269+K03267+K14323+K14397+K14284+K03267+K14400+K15544+K13025+K14403+K14401+K12881+K14294+K12881+K14325+K14396+K14403+K13171+K12876+K14402+K11584+K11584+K13025+K14399+K13114+K11583+K03265+K14406+K14411+K14409+K14411+K11124+K06965+K13917+K14962+K00565+K14327+K13126+…
26	Wnt signaling pathway	ko04310	70	Spodoptera_litura_newGene_3013;Spodoptera_litura_newGene_5275;gene10186;gene10212;gene10409;gene10616;gene10876;gene10889;gene1091;gene11237;gene11361;gene11429;gene11779;gene11911;gene11913;gene11973;gene12202;gene1224;gene12607;gene12666;gene12806;gene12873;gene13093;gene13094;gene13331;gene13332;gene13782;gene15289;gene15937;gene1631;gene177;gene2043;gene2136;gene2545;gene2568;gene2718;gene342…	K02375+K02677+K05858+K04512+K03083+K06268+K04496+K08957+K02306+K19882+K04345+K04510+K04498+K03094+K03868+K10151+K03068+K08110+K04506+K04377+K02157+K04392+K04506+K04506+K04506+K04506+K04451+K02085+K04506+K04491+K04513+K00444+K00572+K02677+K10162+K05858+K04501+K04499+K04499+K04515+K03347+K04505+K04448+K02353+K03362+K04506+K02105+K03115+K04348+K04468+K01357+K00445+K03209+K01064+K02432+K04511+K03097+…
27	Ribosome biogenesis in eukaryotes	ko03008	69	gene10280;gene10380;gene10562;gene10563;gene10672;gene10682;gene10925;gene11025;gene11367;gene11402;gene11496;gene11498;gene11723;gene11757;gene12237;gene12240;gene12408;gene12416;gene12471;gene12500;gene12508;gene12630;gene12654;gene13679;gene15232;gene15297;gene15573;gene1571;gene16095;gene16819;gene17203;gene2172;gene2217;gene2364;gene2433;gene2771;gene2995;gene3141;gene3354;gene377;gene4066;g…	K14284+K03685+K14284+K14571+K14561+K14564+K11129+K14530+K13288+K14569+K14563+K14546+K14558+K11130+K14545+K12845+K14537+K07178+K01164+K14548+K14570+K14539+K14557+K03538+K14284+K14555+K14556+K14559+K14556+K14574+K12618+K11108+K03264+K14527+K14552+K14566+K14290+K14575+K14570+K14572+K14538+K12618+K06943+K12619+K11131+K14525+K03115+K07936+K07936+K03537+K11128+K14565+K14550+K14560+K03097+K14568+K18532+…
28	Drug metabolism - cytochrome P450	ko00982	66	Spodoptera_litura_newGene_5721;gene10017;gene10018;gene10019;gene10093;gene10094;gene10418;gene10419;gene10420;gene10421;gene10811;gene11126;gene12244;gene136;gene15408;gene15932;gene16683;gene16684;gene1894;gene1895;gene1900;gene2405;gene2406;gene2686;gene3053;gene32;gene34;gene3400;gene3448;gene3449;gene3450;gene3451;gene3452;gene3454;gene3456;gene3457;gene3459;gene3460;gene3461;gene3462;gene35…	K00699+K04097+K04097+K04097+K00799+K00799+K00699+K00699+K00699+K00699+K00799+K00799+K00121+K00799+K00799+K00799+K00699+K00699+K00699+K00699+K00699+K00699+K00699+K00699+K00699+K00799+K00799+K00699+K00699+K00699+K00699+K00699+K00699+K00699+K00699+K00699+K00699+K00699+K00699+K00699+K00799+K00799+K00799+K00799+K00799+K00799+K00799+K00799+K00799+K00699+K00699+K00799+K00799+K00799+K00799+K00799+K00799+…
29	Glycerolipid metabolism	ko00561	65	Spodoptera_litura_newGene_4912;gene101;gene103;gene104;gene10730;gene10792;gene11138;gene11642;gene12018;gene1217;gene13028;gene13030;gene13446;gene13447;gene13680;gene14060;gene14670;gene14888;gene15406;gene15550;gene15551;gene15674;gene15728;gene15729;gene15730;gene15731;gene15998;gene16707;gene17129;gene17266;gene178;gene2835;gene2838;gene3117;gene3891;gene4032;gene4284;gene4481;gene4505;gene4…	K13523+K01080+K01080+K01080+K00629+K11529+K13513+K00864+K00901+K00901+K00011+K00011+K00011+K00011+K00011+K00864+K00863+K00128+K00011+K00901+K13517+K00011+K13509+K13509+K13509+K13509+K00901+K13523+K00149+K00901+K00128+K00128+K00128+K09881+K14073+K13523+K00901+K00011+K00011+K00011+K00011+K01189+K01080+K01080+K01080+K12298+K14075+K00011+K00011+K13506+K00011+K00864+K14085+K14073+K11155+K15728+K13509+…
30	Drug metabolism - other enzymes	ko00983	65	Spodoptera_litura_newGene_5721;gene10142;gene10143;gene10144;gene10156;gene10157;gene10158;gene10162;gene10209;gene10261;gene10267;gene10270;gene10271;gene10418;gene10419;gene10420;gene10421;gene12156;gene12252;gene12874;gene13154;gene14639;gene15440;gene15441;gene1632;gene16557;gene16567;gene16683;gene16684;gene17036;gene1894;gene1895;gene1900;gene2059;gene2327;gene2405;gene2406;gene2686;gene291…	K00699+K00106+K00106+K00106+K00106+K00106+K00106+K00106+K00106+K00106+K00106+K00106+K00106+K00699+K00699+K00699+K00699+K00088+K00876+K00207+K13421+K00758+K00106+K00106+K01464+K01489+K00106+K00699+K00699+K00106+K00699+K00699+K00699+K00757+K01195+K00699+K00699+K00699+K00106+K00106+K00757+K00699+K00699+K00699+K00699+K00699+K00699+K00699+K00699+K00699+K00699+K00699+K00699+K00699+K00699+K01519+K00699+…
31	Amino sugar and nucleotide sugar metabolism	ko00520	63	gene10083;gene10218;gene10515;gene10516;gene10769;gene11706;gene11993;gene12068;gene12378;gene13237;gene1361;gene1419;gene14559;gene14640;gene14753;gene14904;gene15018;gene15371;gene15627;gene15649;gene15711;gene15809;gene16240;gene16476;gene16477;gene17018;gene17144;gene17271;gene17393;gene1760;gene1982;gene2173;gene230;gene2592;gene2651;gene2680;gene3070;gene3410;gene3541;gene3727;gene4317;gene…	K02377+K01711+K12373+K12373+K01836+K20730+K01443+K00326+K12373+K01183+K00965+K00972+K01443+K12373+K01183+K00884+K01183+K00849+K02564+K00844+K17497+K00012+K15779+K00965+K00849+K02564+K12373+K12373+K01784+K00844+K01183+K01183+K01784+K12373+K01183+K12373+K15779+K00966+K00963+K00326+K01183+K20730+K00621+K01097+K20730+K01639+K01639+K01639+K01639+K01639+K00966+K01784+K01810+K01183+K00698+K00698+K05304+…
32	Starch and sucrose metabolism	ko00500	62	Spodoptera_litura_newGene_5721;gene10418;gene10419;gene10420;gene10421;gene12662;gene15379;gene15649;gene15740;gene15741;gene15809;gene15856;gene15984;gene16141;gene16240;gene16683;gene16684;gene16785;gene1713;gene1760;gene1894;gene1895;gene1900;gene2327;gene2405;gene2406;gene2499;gene2500;gene2501;gene253;gene254;gene2686;gene2705;gene2867;gene3053;gene3070;gene3400;gene3448;gene3449;gene3450;ge…	K00699+K00699+K00699+K00699+K00699+K12316+K01194+K00844+K01194+K01194+K00012+K01196+K00693+K01179+K15779+K00699+K00699+K01179+K01194+K00844+K00699+K00699+K00699+K01195+K00699+K00699+K01176+K01176+K01176+K01176+K01176+K00699+K16055+K00688+K00699+K15779+K00699+K00699+K00699+K00699+K00699+K00699+K00699+K00699+K00699+K00699+K00699+K00699+K00699+K00963+K01187+K01187+K01084+K00699+K00699+K01810+K01187+…
33	RNA degradation	ko03018	62	gene10034;gene10230;gene10734;gene11060;gene11650;gene11933;gene11935;gene12000;gene12122;gene12955;gene13190;gene13678;gene14023;gene14037;gene14215;gene14372;gene15001;gene15082;gene15888;gene1641;gene17203;gene17230;gene1962;gene2140;gene2171;gene2181;gene23;gene2350;gene2535;gene2594;gene3332;gene3378;gene4071;gene4698;gene4720;gene4932;gene4956;gene4980;gene5125;gene5422;gene5606;gene5914;ge…	K12603+K12592+K07573+K12620+K12584+K12581+K12581+K12586+K03678+K12624+K01148+K12607+K12572+K12591+K01689+K12604+K12623+K12614+K03679+K10643+K12618+K18682+K11600+K12625+K03681+K12580+K12615+K01689+K12571+K12611+K12606+K12605+K12618+K12599+K04077+K12619+K12590+K00962+K12587+K03514+K04043+K14443+K12600+K12616+K12593+K12589+K13126+K00850+K12598+K12597+K12622+K14442+K12626+K04077+K12617+K12621+K12602+…
34	Glycolysis / Gluconeogenesis	ko00010	61	gene10076;gene10229;gene12244;gene12839;gene13457;gene13458;gene13794;gene14087;gene14215;gene14233;gene14330;gene14331;gene14350;gene14537;gene14888;gene14979;gene15649;gene16240;gene16575;gene16597;gene16953;gene17020;gene17049;gene17129;gene17204;gene1760;gene178;gene2350;gene2603;gene2835;gene2838;gene3070;gene3883;gene3884;gene3885;gene3926;gene4289;gene5207;gene5292;gene6133;gene6194;gene67…	K00162+K08074+K00121+K03103+K01623+K01623+K01834+K01803+K01689+K01895+K00016+K00016+K01785+K01785+K00128+K00873+K00844+K15779+K00627+K00873+K01803+K01785+K00382+K00149+K00927+K00844+K00128+K01689+K03103+K00128+K00128+K15779+K03103+K03103+K03103+K00382+K01084+K01596+K01810+K03103+K14085+K00927+K00850+K01792+K00627+K00134+K00134+K01835+K00161+K01785+K03841+K00128+K00128+K00128+K00128+K00128+K00128+…
35	Glyoxylate and dicarboxylate metabolism	ko00630	61	gene10792;gene11165;gene11170;gene11337;gene11338;gene11340;gene11341;gene11342;gene11343;gene11344;gene11346;gene11354;gene11355;gene11356;gene11357;gene11358;gene11360;gene11418;gene12057;gene12058;gene12663;gene12825;gene12917;gene1310;gene13532;gene14132;gene14147;gene14148;gene14194;gene14393;gene14541;gene14927;gene15009;gene15014;gene16087;gene16310;gene16456;gene16875;gene16941;gene17011;…	K11529+K00626+K00626+K03781+K03781+K03781+K03781+K03781+K03781+K03781+K03781+K03781+K03781+K03781+K03781+K03781+K03781+K19269+K00026+K00026+K02437+K01681+K00600+K01681+K00026+K01647+K01915+K01915+K03781+K02437+K19269+K02437+K00605+K01816+K00605+K00626+K19269+K02437+K01816+K05606+K00382+K00830+K00830+K00026+K00026+K00025+K01915+K00281+K00382+K03781+K03781+K03781+K03781+K01915+K01915+K01432+K00049+…
36	Valine, leucine and isoleucine degradation	ko00280	59	gene10391;gene11165;gene11170;gene11413;gene11449;gene11797;gene12280;gene12281;gene12790;gene13198;gene13729;gene14111;gene14113;gene14517;gene14518;gene14888;gene15712;gene16176;gene16178;gene16302;gene16310;gene16465;gene17011;gene17049;gene17129;gene17377;gene178;gene2835;gene2838;gene3501;gene3840;gene3894;gene3926;gene4110;gene420;gene475;gene50;gene51;gene52;gene5245;gene53;gene5315;gene54…	K00140+K00626+K00626+K00166+K09478+K00826+K00827+K00827+K00020+K07511+K00248+K00249+K08683+K00166+K09699+K00128+K05607+K07513+K01640+K01968+K00626+K00248+K05606+K00382+K00149+K01027+K00128+K00128+K00128+K08683+K09699+K01027+K00382+K00253+K01969+K01641+K07508+K07508+K07508+K18660+K07508+K07509+K07508+K07508+K13524+K13524+K14085+K07515+K01640+K00022+K01968+K00128+K00167+K00128+K00128+K00128+K00128+…
37	Hippo signaling pathway - fly	ko04391	59	Spodoptera_litura_newGene_4262;gene10056;gene10191;gene10721;gene10892;gene1091;gene11079;gene12106;gene12164;gene12666;gene12710;gene13147;gene13148;gene13161;gene13514;gene13821;gene14942;gene15416;gene15463;gene16206;gene16584;gene16957;gene1995;gene2112;gene2129;gene2209;gene2235;gene2236;gene267;gene2746;gene2906;gene2971;gene3082;gene3148;gene4128;gene4767;gene4940;gene4959;gene5106;gene6;g…	K16175+K08791+K06091+K04354+K03456+K02306+K16676+K16679+K09448+K04377+K16677+K05692+K05692+K06094+K16684+K06630+K05692+K16682+K16675+K16683+K16687+K16684+K05692+K06095+K06095+K05692+K05628+K05628+K16676+K16680+K12076+K16669+K16507+K04676+K16690+K16686+K06095+K16672+K06093+K16691+K04237+K16681+K16681+K16681+K03209+K04412+K06626+K16197+K06095+K16687+K16678+K16673+K04382+K06069+K04440+K16685+K16674+…
38	Pyruvate metabolism	ko00620	57	gene10076;gene10594;gene10596;gene11165;gene11170;gene11369;gene11474;gene12057;gene12058;gene12863;gene13532;gene14233;gene14330;gene14331;gene14524;gene14888;gene14979;gene15243;gene16310;gene16575;gene16597;gene17049;gene17066;gene17129;gene178;gene2428;gene2512;gene2720;gene2835;gene2838;gene3021;gene3069;gene3926;gene5207;gene6194;gene7746;gene7766;gene7767;gene7793;gene7838;gene8345;gene864…	K00162+K01679+K01679+K00626+K00626+K01512+K01759+K00026+K00026+K01069+K00026+K01895+K00016+K00016+K01958+K00128+K00873+K01958+K00626+K00627+K00873+K00382+K01958+K00149+K00128+K01512+K00026+K00026+K00128+K00128+K00025+K01512+K00382+K01596+K14085+K00049+K00049+K00049+K00026+K00627+K00161+K11262+K00128+K00128+K00128+K00128+K00128+K00128+K00873+K00873+K00873+K00873+K00029+K00029+K00029+K00029+K00029
39	Phosphatidylinositol signaling system	ko04070	53	Spodoptera_litura_newGene_5186;Spodoptera_litura_newGene_5275;gene10186;gene10281;gene10368;gene10918;gene11015;gene11859;gene12018;gene12065;gene1217;gene12261;gene12283;gene12501;gene13038;gene13227;gene13438;gene13676;gene13737;gene13937;gene14022;gene15550;gene15899;gene1597;gene15989;gene15998;gene17266;gene2367;gene2505;gene2545;gene2718;gene2804;gene2873;gene3493;gene4048;gene4284;gene4399…	K07756+K02677+K05858+K00911+K00913+K01106+K02183+K00923+K00901+K02183+K00901+K15759+K00921+K13084+K20278+K01092+K00888+K18082+K00999+K01109+K01116+K00901+K02183+K04958+K15759+K00901+K00901+K07756+K01106+K02677+K05858+K20279+K02649+K13711+K00981+K00901+K00889+K05860+K00922+K00911+K13024+K01099+K10572+K01110+K18081+K02183+K00915+K18083+K00920+K00914+K19801+K01107+K00901
40	Glycine, serine and threonine metabolism	ko00260	52	gene10792;gene11764;gene12280;gene12281;gene12663;gene12917;gene13224;gene13225;gene13558;gene13599;gene13658;gene13660;gene13794;gene13826;gene14208;gene14393;gene14508;gene14927;gene15009;gene16087;gene16254;gene16875;gene17049;gene17161;gene17218;gene17337;gene2258;gene2445;gene2447;gene3912;gene3926;gene4773;gene4774;gene4801;gene4803;gene4804;gene4805;gene4806;gene4807;gene6194;gene6516;gene…	K11529+K00552+K00827+K00827+K02437+K00600+K01620+K01620+K00115+K00115+K21270+K21270+K01834+K00115+K00058+K02437+K01758+K02437+K00605+K00605+K00133+K02437+K00382+K00058+K00639+K01754+K01079+K00830+K00830+K00281+K00382+K01697+K01697+K01754+K01754+K01754+K01754+K01754+K01754+K14085+K15789+K01758+K00274+K01758+K01758+K00314+K00049+K00049+K00049+K00273+K00643+K00831
41	Fatty acid degradation	ko00071	51	gene11165;gene11170;gene11449;gene12244;gene12361;gene12362;gene12363;gene13198;gene13729;gene14076;gene14111;gene14888;gene16017;gene16176;gene16208;gene16310;gene16457;gene16465;gene16778;gene17129;gene178;gene2404;gene2835;gene2838;gene50;gene51;gene52;gene53;gene5315;gene54;gene55;gene6194;gene6284;gene6295;gene6650;gene6901;gene6978;gene7061;gene7063;gene7064;gene7065;gene7066;gene7338;gene8…	K00626+K00626+K09478+K00121+K13238+K13238+K13238+K07511+K00248+K08765+K00249+K00128+K01897+K07513+K08766+K00626+K13239+K00248+K09479+K00149+K00128+K00252+K00128+K00128+K07508+K07508+K07508+K07508+K07509+K07508+K07508+K14085+K00232+K00232+K07515+K01897+K09479+K00232+K00232+K00232+K00232+K00232+K15013+K01897+K00022+K00128+K00128+K00128+K00128+K00128+K00128
42	Tryptophan metabolism	ko00380	49	gene11165;gene11170;gene11337;gene11338;gene11340;gene11341;gene11342;gene11343;gene11344;gene11346;gene11354;gene11355;gene11356;gene11357;gene11358;gene11360;gene13198;gene14066;gene14194;gene14888;gene16310;gene17129;gene178;gene1997;gene2404;gene2835;gene2838;gene3728;gene4051;gene4052;gene4053;gene4054;gene5767;gene5889;gene6194;gene6650;gene6651;gene6666;gene712;gene763;gene7631;gene8144;ge…	K00626+K00626+K03781+K03781+K03781+K03781+K03781+K03781+K03781+K03781+K03781+K03781+K03781+K03781+K03781+K03781+K07511+K00502+K03781+K00128+K00626+K00149+K00128+K00825+K00252+K00128+K00128+K00164+K03781+K03781+K03781+K03781+K00164+K00486+K14085+K07515+K01593+K01593+K00816+K01432+K00274+K00022+K00453+K00128+K00128+K00128+K00128+K00128+K00128
43	Citrate cycle (TCA cycle)	ko00020	48	Spodoptera_litura_newGene_83;gene10076;gene10594;gene10596;gene10648;gene10784;gene11370;gene12057;gene12058;gene12825;gene1310;gene13532;gene14132;gene14364;gene14367;gene14524;gene15243;gene1547;gene16575;gene16609;gene17049;gene17066;gene2024;gene2512;gene2720;gene3021;gene3409;gene3429;gene3728;gene3926;gene4607;gene4963;gene5207;gene5598;gene5635;gene5767;gene5911;gene5980;gene7793;gene7838;…	K00030+K00162+K01679+K01679+K00235+K00030+K00236+K00026+K00026+K01681+K01681+K00026+K01647+K00234+K00236+K01958+K01958+K00234+K00627+K00234+K00382+K01958+K00030+K00026+K00026+K00025+K01899+K00030+K00164+K00382+K00658+K00237+K01596+K01648+K00658+K00164+K00030+K00031+K00026+K00627+K00234+K01900+K00235+K00161+K00030+K00030+K01900+K00031
44	Porphyrin and chlorophyll metabolism	ko00860	48	Spodoptera_litura_newGene_5721;gene10418;gene10419;gene10420;gene10421;gene11019;gene11416;gene11535;gene11948;gene1220;gene1457;gene16343;gene16453;gene16683;gene16684;gene16867;gene17094;gene1894;gene1895;gene1900;gene1966;gene2327;gene2405;gene2406;gene2686;gene3053;gene3400;gene3448;gene3449;gene3450;gene3451;gene3452;gene3454;gene3456;gene3457;gene3459;gene3460;gene3461;gene3462;gene3878;gen…	K00699+K00699+K00699+K00699+K00699+K02259+K00228+K01749+K01599+K01885+K01772+K01599+K05901+K00699+K00699+K01749+K01764+K00699+K00699+K00699+K00510+K01195+K00699+K00699+K00699+K00699+K00699+K00699+K00699+K00699+K00699+K00699+K00699+K00699+K00699+K00699+K00699+K00699+K00699+K01764+K14163+K00699+K00699+K01719+K02257+K00643+K19054+K00231
45	Ascorbate and aldarate metabolism	ko00053	47	Spodoptera_litura_newGene_5721;gene10418;gene10419;gene10420;gene10421;gene13478;gene13479;gene14888;gene15809;gene16683;gene16684;gene17129;gene17208;gene178;gene1894;gene1895;gene1900;gene2405;gene2406;gene2686;gene2835;gene2838;gene3053;gene3385;gene3386;gene3400;gene3448;gene3449;gene3450;gene3451;gene3452;gene3454;gene3456;gene3457;gene3459;gene3460;gene3461;gene3462;gene4662;gene4735;gene61…	K00699+K00699+K00699+K00699+K00699+K00469+K00469+K00128+K00012+K00699+K00699+K00149+K00103+K00128+K00699+K00699+K00699+K00699+K00699+K00699+K00128+K00128+K00699+K01053+K01053+K00699+K00699+K00699+K00699+K00699+K00699+K00699+K00699+K00699+K00699+K00699+K00699+K00699+K00699+K00699+K14085+K00128+K00128+K00128+K00128+K00128+K00128
46	Cysteine and methionine metabolism	ko00270	47	gene11071;gene1179;gene11797;gene12057;gene12058;gene12280;gene12281;gene12427;gene12428;gene13532;gene14330;gene14331;gene14508;gene14964;gene15254;gene15255;gene15481;gene15761;gene15806;gene16148;gene16254;gene16939;gene17095;gene1964;gene1965;gene2484;gene2512;gene2685;gene2720;gene3021;gene4117;gene4145;gene4460;gene4773;gene4774;gene5142;gene5278;gene551;gene6809;gene7448;gene7639;gene7640;…	K08964+K14454+K00826+K00026+K00026+K00827+K00827+K01738+K01738+K00026+K00016+K00016+K01758+K00547+K00815+K00815+K08967+K01251+K01251+K00547+K00133+K01251+K14454+K00772+K00772+K00558+K00026+K00797+K00026+K00025+K00802+K00802+K00456+K01697+K01697+K11205+K01920+K00547+K14455+K01758+K01758+K01758+K00026+K01611+K00789+K11204+K08963
47	Lysine degradation	ko00310	47	gene1021;gene10900;gene11165;gene11170;gene11190;gene11873;gene11912;gene13198;gene13614;gene13623;gene14030;gene14199;gene14888;gene15165;gene15361;gene16310;gene17129;gene178;gene1839;gene1997;gene2404;gene2751;gene2835;gene2838;gene3351;gene3728;gene4607;gene5635;gene5767;gene584;gene6194;gene6650;gene6824;gene7201;gene7657;gene8144;gene8708;gene8724;gene8943;gene9111;gene9452;gene9453;gene945…	K11433+K15588+K00626+K00626+K11419+K00474+K11429+K07511+K11422+K11428+K11703+K13647+K00128+K09189+K11433+K00626+K00149+K00128+K18201+K00825+K00252+K14157+K00128+K00128+K09186+K00164+K00658+K00658+K00164+K11420+K14085+K07515+K11423+K11427+K00471+K00022+K11421+K11421+K06101+K00128+K00128+K00128+K00128+K00128+K00128+K09188+K09188
48	Inositol phosphate metabolism	ko00562	47	gene10186;gene10281;gene10368;gene10391;gene10918;gene11859;gene11934;gene12261;gene12283;gene12839;gene13038;gene13227;gene13438;gene13478;gene13479;gene13676;gene13737;gene13937;gene14022;gene14087;gene15989;gene16127;gene16953;gene2505;gene2603;gene2718;gene2804;gene3493;gene3883;gene3884;gene3885;gene4399;gene5669;gene5865;gene6092;gene6133;gene6335;gene6945;gene7701;gene774;gene8094;gene8147…	K05858+K00911+K00913+K00140+K01106+K00923+K00010+K15759+K00921+K03103+K20278+K01092+K00888+K00469+K00469+K18082+K00999+K01109+K01116+K01803+K15759+K01858+K01803+K01106+K03103+K05858+K20279+K13711+K03103+K03103+K03103+K00889+K05860+K00922+K00911+K03103+K01099+K10572+K01110+K18081+K01858+K00915+K18083+K00920+K00914+K19801+K01107
49	Aminoacyl-tRNA biosynthesis	ko00970	47	gene10081;gene106;gene10651;gene10667;gene11092;gene11563;gene11778;gene11800;gene11982;gene12047;gene12151;gene1220;gene12713;gene13027;gene13078;gene13368;gene13705;gene15069;gene15250;gene15392;gene16096;gene16295;gene16473;gene16675;gene16962;gene17042;gene17284;gene2178;gene2483;gene3688;gene4222;gene433;gene4449;gene4580;gene4601;gene4970;gene5176;gene5336;gene5730;gene590;gene6569;gene7290…	K01889+K01868+K02433+K01874+K01883+K01873+K01887+K01883+K01886+K01892+K01869+K01885+K01867+K02435+K01866+K01875+K01893+K02434+K04567+K04567+K02434+K01892+K01866+K01872+K00604+K01867+K01866+K01873+K01875+K01876+K01874+K01875+K01876+K01867+K14163+K01872+K01889+K01870+K01881+K01880+K01872+K01869+K01887+K01893+K01870+K00604+K01890
50	Apoptosis - fly	ko04214	47	gene10056;gene10584;gene10655;gene10656;gene10663;gene10696;gene10867;gene11163;gene11783;gene12027;gene12106;gene12578;gene12952;gene14010;gene14974;gene14978;gene15332;gene2148;gene2820;gene3217;gene3496;gene3762;gene3764;gene4575;gene4767;gene544;gene5765;gene5806;gene5974;gene5975;gene605;gene6076;gene6124;gene6219;gene6223;gene6279;gene640;gene650;gene6964;gene7435;gene7566;gene7842;gene7922…	K08791+K03262+K05770+K05770+K01527+K20015+K08669+K02084+K03175+K17065+K16679+K04374+K06640+K04361+K20017+K04728+K09031+K02174+K04426+K08738+K08860+K10798+K10798+K10586+K16686+K04448+K06030+K20009+K04397+K04397+K04431+K07870+K14034+K04398+K04371+K09848+K09428+K04365+K04412+K07611+K16678+K04427+K08738+K04440+K04727+K07827+K03386
51	Galactose metabolism	ko00052	45	gene10690;gene10691;gene10693;gene10832;gene12662;gene13028;gene13030;gene13446;gene13447;gene1361;gene13680;gene14350;gene14537;gene15371;gene15406;gene15649;gene15674;gene16240;gene16476;gene16477;gene17020;gene17393;gene1760;gene230;gene3070;gene3541;gene4068;gene4070;gene4289;gene4481;gene4505;gene4506;gene4660;gene473;gene5131;gene5351;gene5447;gene5494;gene5505;gene6372;gene6797;gene7324;ge…	K01229+K01229+K01229+K01229+K12316+K00011+K00011+K00011+K00011+K00965+K00011+K01785+K01785+K00849+K00011+K00844+K00011+K15779+K00965+K00849+K01785+K01784+K00844+K01784+K15779+K00963+K01187+K01187+K01084+K00011+K00011+K00011+K00011+K01189+K01784+K01229+K00011+K00011+K00011+K01187+K01229+K00850+K01835+K01785+K12316
52	Alanine, aspartate and glutamate metabolism	ko00250	45	Spodoptera_litura_newGene_5926;gene10082;gene1179;gene12227;gene12280;gene12281;gene12415;gene12829;gene14147;gene14148;gene14738;gene15160;gene15433;gene15434;gene15642;gene15643;gene16015;gene16298;gene16299;gene16415;gene16501;gene17021;gene17074;gene17095;gene2445;gene2447;gene3773;gene4116;gene4173;gene461;gene4875;gene5823;gene6001;gene6012;gene6016;gene6017;gene608;gene6254;gene6255;gene68…	K00264+K00261+K14454+K00814+K00827+K00827+K01580+K01756+K01915+K01915+K01580+K01953+K00294+K00294+K00814+K00814+K00294+K00814+K00814+K01424+K00264+K00264+K00264+K14454+K00830+K00830+K01915+K00264+K01580+K00272+K01939+K00139+K01755+K11540+K13524+K13524+K00764+K01915+K01915+K14455+K01940+K01425+K13566+K00820+K00261
53	ABC transporters	ko02010	44	gene10467;gene1101;gene13548;gene14240;gene14241;gene14424;gene14632;gene14633;gene14666;gene14765;gene14797;gene14820;gene14827;gene15303;gene15304;gene15686;gene15783;gene15784;gene16165;gene16281;gene16288;gene16404;gene16734;gene16862;gene1717;gene2312;gene2380;gene2985;gene4059;gene4127;gene4784;gene4785;gene497;gene511;gene549;gene7015;gene825;gene827;gene828;gene8346;gene8583;gene8644;gene…	K05657+K05673+K05648+K05658+K05658+K05658+K05661+K05658+K05662+K05677+K05650+K05656+K05655+K05643+K05643+K05661+K05665+K05665+K05655+K05643+K05643+K05657+K05655+K05658+K05676+K05658+K05661+K05674+K05677+K05662+K05643+K05643+K05643+K05655+K05643+K05643+K05673+K05673+K05673+K05658+K05658+K05673+K05658+K05673
54	Arginine and proline metabolism	ko00330	43	gene11016;gene11057;gene1179;gene13784;gene14031;gene14669;gene14888;gene15433;gene15434;gene15484;gene15591;gene16015;gene1648;gene16746;gene16827;gene17095;gene17129;gene17273;gene17274;gene178;gene2685;gene2835;gene2838;gene2897;gene4117;gene4145;gene5242;gene5880;gene5882;gene6194;gene6809;gene7509;gene7631;gene8182;gene838;gene875;gene9111;gene9158;gene9452;gene9453;gene9454;gene9455;gene945…	K11142+K12657+K14454+K00318+K11142+K12657+K00128+K00294+K00294+K00933+K00286+K00294+K00286+K00819+K00318+K14454+K00149+K08660+K00657+K00128+K00797+K00128+K00128+K00472+K00802+K00802+K01581+K13240+K13240+K14085+K14455+K00819+K00274+K01611+K08660+K01476+K00128+K00273+K00128+K00128+K00128+K00128+K00128
55	Proteasome	ko03050	39	Spodoptera_litura_newGene_891;gene10231;gene10371;gene10415;gene1052;gene10564;gene10661;gene12007;gene12315;gene12708;gene13036;gene13186;gene16012;gene16484;gene1958;gene2348;gene2519;gene2552;gene321;gene4359;gene4697;gene4813;gene4964;gene5100;gene5159;gene5314;gene5686;gene6519;gene6672;gene6681;gene6717;gene6771;gene6939;gene7560;gene7927;gene8084;gene8440;gene8591;gene9091;	K10881+K03032+K02727+K03063+K02738+K03031+K03064+K11599+K03039+K02730+K03035+K03029+K02732+K02734+K02729+K03028+K06698+K03036+K02728+K02736+K06699+K03062+K03065+K02731+K02737+K03066+K02726+K03038+K03033+K03037+K02731+K02739+K02734+K06700+K03030+K03061+K02725+K03039+K02735
56	Fructose and mannose metabolism	ko00051	38	gene10083;gene10218;gene12253;gene13028;gene13030;gene13446;gene13447;gene13457;gene13458;gene13680;gene14087;gene14670;gene15406;gene15649;gene15674;gene15690;gene15711;gene15843;gene16182;gene16953;gene1760;gene2167;gene3410;gene4481;gene4505;gene4506;gene4660;gene5116;gene5447;gene5494;gene5505;gene7324;gene7445;gene7982;gene8821;gene8823;gene9107;gene9905;	K02377+K01711+K01805+K00011+K00011+K00011+K00011+K01623+K01623+K00011+K01803+K00863+K00011+K00844+K00011+K14634+K17497+K01103+K01805+K01803+K00844+K19029+K00966+K00011+K00011+K00011+K00011+K00966+K00011+K00011+K00011+K00850+K18334+K01103+K00008+K00008+K03841+K01809
57	N-Glycan biosynthesis	ko00510	38	gene10235;gene11084;gene11566;gene11721;gene1190;gene11955;gene1213;gene12204;gene12241;gene1250;gene12966;gene13572;gene14078;gene1421;gene15230;gene15663;gene15705;gene16011;gene16323;gene16386;gene1788;gene2846;gene4304;gene4641;gene4651;gene4848;gene5296;gene5520;gene5675;gene5756;gene6539;gene6920;gene7055;gene8547;gene9110;gene9188;gene9559;gene982;	K00717+K07432+K05546+K12669+K07151+K03849+K03846+K00729+K03842+K00736+K07441+K03848+K01230+K00736+K03843+K00738+K00736+K12668+K01230+K00721+K09658+K01001+K00726+K01231+K03847+K07151+K00721+K01228+K03850+K12670+K07252+K12667+K12666+K03844+K00902+K09659+K01230+K03845
58	DNA replication	ko03030	38	gene10790;gene1089;gene1090;gene11260;gene1132;gene1133;gene1136;gene1137;gene11508;gene1181;gene12023;gene12577;gene13619;gene15004;gene155;gene16120;gene17000;gene17279;gene2106;gene2255;gene2280;gene2420;gene2457;gene3498;gene3649;gene4069;gene4659;gene4671;gene4895;gene5291;gene5421;gene5945;gene5965;gene6513;gene8555;gene9748;gene9774;gene9860;	K02542+K02320+K02210+K10756+K03469+K03469+K10755+K10744+K02326+K10754+K03111+K02328+K10742+K10745+K02212+K10743+K02328+K10754+K02325+K10740+K10756+K10739+K07466+K02540+K04802+K03506+K02209+K02321+K02324+K04799+K10747+K02684+K02327+K02685+K10755+K02541+K02685+K03504
59	Nucleotide excision repair	ko03420	38	gene10777;gene11260;gene1136;gene11508;gene1181;gene11913;gene11968;gene12496;gene12577;gene13177;gene17000;gene17279;gene1946;gene2106;gene2255;gene2280;gene2420;gene2457;gene2466;gene3256;gene3537;gene3649;gene4069;gene4542;gene4895;gene5;gene5421;gene5965;gene6023;gene6814;gene6981;gene7589;gene7761;gene8555;gene9035;gene9161;gene9562;gene9860;	K03143+K10756+K10755+K02326+K10754+K03868+K10838+K10843+K02328+K10841+K02328+K10754+K10842+K02325+K10740+K10756+K10739+K07466+K03142+K03141+K06634+K04802+K03506+K10610+K02324+K03144+K10747+K02327+K10839+K10846+K10847+K10609+K10845+K10755+K02202+K10844+K10849+K03504
60	Fanconi anemia pathway	ko03460	37	gene10514;gene1057;gene10788;gene11109;gene12443;gene12533;gene12921;gene12952;gene13145;gene13270;gene13308;gene13371;gene13444;gene15985;gene17181;gene1879;gene2255;gene2420;gene2457;gene249;gene2573;gene283;gene2863;gene3390;gene4585;gene4615;gene463;gene5382;gene5749;gene8176;gene8348;gene8597;gene8819;gene9543;gene9562;gene9563;gene9571;	K03515+K10891+K08734+K08991+K10858+K10606+K03165+K06640+K10895+K16618+K10882+K15362+K15078+K08775+K15363+K15361+K10740+K10739+K07466+K15363+K11511+K15365+K10605+K10870+K03510+K04482+K15360+K13960+K03509+K10990+K03165+K08775+K10901+K02350+K10849+K10896+K11832
61	Retinol metabolism	ko00830	35	Spodoptera_litura_newGene_5721;gene10418;gene10419;gene10420;gene10421;gene12244;gene15858;gene16683;gene16684;gene16762;gene1894;gene1895;gene1900;gene2405;gene2406;gene2686;gene3053;gene3400;gene3448;gene3449;gene3450;gene3451;gene3452;gene3454;gene3456;gene3457;gene3459;gene3460;gene3461;gene3462;gene4662;gene4735;gene6634;gene7835;gene7976;	K00699+K00699+K00699+K00699+K00699+K00121+K11147+K00699+K00699+K11147+K00699+K00699+K00699+K00699+K00699+K00699+K00699+K00699+K00699+K00699+K00699+K00699+K00699+K00699+K00699+K00699+K00699+K00699+K00699+K00699+K00699+K00699+K11155+K15734+K15734
62	Terpenoid backbone biosynthesis	ko00900	35	gene11147;gene11165;gene11170;gene11207;gene11318;gene11891;gene13570;gene14806;gene14871;gene16310;gene2230;gene288;gene289;gene290;gene291;gene292;gene293;gene4045;gene4210;gene4324;gene475;gene4796;gene4797;gene4830;gene4846;gene4957;gene4958;gene58;gene59;gene60;gene8050;gene9045;gene9379;gene9380;gene9597;	K06013+K00626+K00626+K05955+K19177+K11778+K00869+K01597+K12504+K00626+K00587+K00787+K00787+K00787+K00787+K00787+K00787+K12505+K00021+K12505+K01641+K01823+K01823+K05954+K08658+K12505+K12505+K00787+K00787+K00787+K01597+K13273+K12504+K12504+K00804
63	Basal transcription factors	ko03022	34	gene10777;gene1226;gene12496;gene12580;gene12984;gene14389;gene14961;gene15088;gene15173;gene15233;gene16135;gene16483;gene1946;gene2466;gene2681;gene2855;gene3256;gene3257;gene3537;gene3844;gene4696;gene5;gene5888;gene6431;gene6750;gene6799;gene7761;gene7954;gene8150;gene9035;gene9161;gene9317;gene943;gene9861;	K03143+K03138+K10843+K03122+K03125+K03129+K03130+K03120+K03134+K03126+K03132+K14649+K10842+K03142+K03137+K03120+K03141+K14650+K06634+K03136+K03123+K03144+K03128+K03124+K03139+K03120+K10845+K03135+K03133+K02202+K10844+K03127+K03131+K03130
64	2-Oxocarboxylic acid metabolism	ko01210	33	Spodoptera_litura_newGene_83;gene10784;gene11087;gene1179;gene11797;gene12227;gene12825;gene1310;gene14132;gene15642;gene15643;gene16254;gene16298;gene16299;gene16489;gene16825;gene16828;gene17095;gene1997;gene2024;gene2774;gene2934;gene2935;gene2936;gene2937;gene3429;gene4082;gene5911;gene5980;gene6809;gene8717;gene9192;gene967;	K00030+K00030+K14677+K14454+K00826+K00814+K01681+K01681+K01647+K00814+K00814+K00133+K00814+K00814+K01687+K01702+K14677+K14454+K00825+K00030+K14677+K14677+K14677+K14677+K14677+K00030+K14677+K00030+K00031+K14455+K00030+K00030+K00031
65	Sphingolipid metabolism	ko00600	32	gene101;gene103;gene104;gene11209;gene12097;gene12165;gene12198;gene12260;gene12332;gene13492;gene13493;gene13508;gene13707;gene13709;gene17007;gene2653;gene2669;gene2900;gene3112;gene3113;gene473;gene492;gene493;gene494;gene5218;gene6074;gene7317;gene7477;gene8064;gene8710;gene9263;gene9358;	K01080+K01080+K01080+K04708+K12351+K01201+K04714+K00654+K04718+K04710+K04710+K04710+K01201+K01201+K01134+K00654+K04716+K17108+K12349+K12349+K01189+K01080+K01080+K01080+K00720+K12353+K12350+K01441+K07553+K04712+K01634+K12350
66	TGF-beta signaling pathway	ko04350	32	Spodoptera_litura_newGene_1669;gene10892;gene11779;gene11911;gene11913;gene12430;gene12666;gene12904;gene14021;gene16084;gene177;gene2448;gene245;gene2568;gene272;gene2903;gene3032;gene3148;gene3423;gene4343;gene4436;gene533;gene5393;gene5893;gene5990;gene6223;gene6401;gene6602;gene6800;gene8048;gene8153;gene9684;	K04667+K03456+K04498+K03094+K03868+K17696+K04377+K04678+K04674+K04682+K04513+K04657+K04681+K10162+K04661+K04662+K04686+K04676+K04501+K03347+K04500+K19383+K04675+K04682+K04688+K04371+K19383+K16621+K04514+K04382+K13578+K04677
67	Arginine biosynthesis	ko00220	30	gene10082;gene10708;gene11087;gene1179;gene12227;gene14147;gene14148;gene15642;gene15643;gene16298;gene16299;gene16828;gene17095;gene2774;gene2934;gene2935;gene2936;gene2937;gene3773;gene4082;gene5880;gene5882;gene6001;gene6254;gene6255;gene6809;gene740;gene7470;gene875;gene9837;	K00261+K00611+K14677+K14454+K00814+K01915+K01915+K00814+K00814+K00814+K00814+K14677+K14454+K14677+K14677+K14677+K14677+K14677+K01915+K14677+K13240+K13240+K01755+K01915+K01915+K14455+K01940+K01425+K01476+K00261
68	beta-Alanine metabolism	ko00410	30	gene10391;gene12415;gene12874;gene13198;gene14111;gene14738;gene14888;gene1632;gene17129;gene17273;gene178;gene2685;gene2835;gene2838;gene4117;gene4145;gene4173;gene6016;gene6017;gene6194;gene6650;gene838;gene9014;gene9111;gene9452;gene9453;gene9454;gene9455;gene9456;gene9650;	K00140+K01580+K00207+K07511+K00249+K01580+K00128+K01464+K00149+K08660+K00128+K00797+K00128+K00128+K00802+K00802+K01580+K13524+K13524+K14085+K07515+K08660+K01431+K00128+K00128+K00128+K00128+K00128+K00128+K05605
69	Other glycan degradation	ko00511	30	gene10515;gene10516;gene11706;gene11886;gene12165;gene12378;gene12778;gene1311;gene1313;gene13268;gene13707;gene13709;gene14308;gene14310;gene14630;gene14640;gene16466;gene16556;gene17144;gene17271;gene2592;gene2680;gene2900;gene456;gene469;gene4792;gene5597;gene5986;gene8636;gene8637;	K12373+K12373+K20730+K01444+K01201+K12373+K14459+K12311+K12311+K01227+K01201+K01201+K01191+K01191+K01191+K12373+K01206+K01444+K12373+K12373+K12373+K12373+K17108+K20730+K20730+K01192+K14459+K01206+K12311+K12311
70	Arachidonic acid metabolism	ko00590	30	gene10017;gene10018;gene10019;gene11329;gene11633;gene12339;gene13354;gene14237;gene1537;gene1540;gene1541;gene1569;gene16151;gene1642;gene2300;gene2456;gene409;gene5353;gene5628;gene5782;gene6386;gene6694;gene7753;gene7754;gene7755;gene7894;gene824;gene9642;gene9779;gene9853;	K04097+K04097+K04097+K00432+K15717+K16343+K01047+K05309+K00079+K00079+K00079+K00079+K08726+K00079+K18592+K18592+K01254+K00079+K01047+K00079+K00079+K00079+K04097+K04097+K04097+K01047+K15730+K14621+K01047+K15730
71	RNA polymerase	ko03020	30	Spodoptera_litura_newGene_3973;gene10003;gene10680;gene11884;gene12573;gene12585;gene12840;gene1344;gene13509;gene15006;gene15301;gene15417;gene1651;gene17390;gene2394;gene2548;gene300;gene3528;gene4746;gene4802;gene4819;gene4900;gene4941;gene5625;gene602;gene6075;gene6159;gene7326;gene7401;gene8304;	K03004+K03000+K03002+K03020+K03022+K03024+K14721+K03005+K03019+K03014+K03004+K03010+K03007+K14721+K03012+K02999+K03013+K03026+K03025+K03011+K03027+K03015+K03018+K03016+K03017+K03021+K03008+K03006+K03009+K03023
72	Pantothenate and CoA biosynthesis	ko00770	28	gene11797;gene1202;gene12789;gene12874;gene13031;gene13266;gene13837;gene15710;gene1632;gene16489;gene2100;gene2151;gene2191;gene2309;gene2783;gene3422;gene4520;gene5066;gene5484;gene661;gene6988;gene7292;gene8242;gene8261;gene8402;gene9014;gene948;gene9741;	K00826+K01922+K01922+K00207+K01922+K01922+K01922+K01922+K01464+K01687+K08069+K01922+K01598+K02318+K01922+K01922+K01922+K01922+K09680+K01922+K01922+K01922+K01922+K01922+K01922+K01431+K09680+K01922
73	Biosynthesis of unsaturated fatty acids	ko01040	28	gene11285;gene13417;gene15075;gene15076;gene15078;gene16176;gene17052;gene2385;gene2787;gene2794;gene2795;gene2796;gene2797;gene2811;gene6284;gene6295;gene6650;gene7061;gene7063;gene7064;gene7065;gene7066;gene7345;gene832;gene9019;gene9094;gene9913;gene9914;	K00507+K10251+K00507+K00507+K00507+K07513+K17360+K00507+K00507+K00507+K00507+K00507+K00507+K00507+K00232+K00232+K07515+K00232+K00232+K00232+K00232+K00232+K10258+K10703+K00507+K10703+K00507+K00507
74	AGE-RAGE signaling pathway in diabetic complications	ko04933	28	Spodoptera_litura_newGene_5275;gene10186;gene10620;gene12873;gene1324;gene14021;gene14022;gene14221;gene14956;gene14957;gene2545;gene2718;gene2873;gene3423;gene370;gene3718;gene3917;gene4436;gene4471;gene544;gene5669;gene5865;gene6223;gene7504;gene8151;gene9172;gene962;gene9900;	K02677+K05858+K04456+K04392+K11224+K04674+K01116+K04393+K06237+K06237+K02677+K05858+K02649+K04501+K04447+K06068+K06237+K04500+K02089+K04448+K05860+K00922+K04371+K04441+K04440+K07827+K04392+K04392
75	Homologous recombination	ko03440	27	Spodoptera_litura_newGene_891;gene11109;gene12023;gene12191;gene12192;gene12577;gene12921;gene12927;gene13019;gene13308;gene13575;gene15985;gene17000;gene2255;gene2420;gene2457;gene2460;gene3390;gene4615;gene4809;gene534;gene5857;gene5965;gene8348;gene8597;gene8819;gene9860;	K10881+K08991+K03111+K10865+K10865+K02328+K03165+K19528+K10867+K10882+K10875+K08775+K02328+K10740+K10739+K07466+K10866+K10870+K04482+K10880+K10873+K10871+K02327+K03165+K08775+K10901+K03504
76	Hedgehog signaling pathway - fly	ko04341	27	gene10409;gene10523;gene10668;gene10889;gene11361;gene11911;gene11913;gene12904;gene14975;gene15673;gene15925;gene15979;gene1669;gene16836;gene2901;gene2903;gene4343;gene4452;gene5456;gene5538;gene5962;gene598;gene600;gene7431;gene8959;gene9386;gene9506;	K03083+K20245+K08291+K08957+K04345+K03094+K03868+K04678+K03869+K09319+K10523+K09319+K16799+K06227+K06227+K04662+K03347+K09319+K06229+K03362+K06228+K10523+K10523+K06225+K08958+K06224+K10523
77	Propanoate metabolism	ko00640	26	gene10391;gene11165;gene11170;gene11413;gene13198;gene14111;gene14233;gene14330;gene14331;gene14517;gene14518;gene16310;gene17011;gene17049;gene3213;gene3409;gene3840;gene3926;gene6016;gene6017;gene6650;gene805;gene8642;gene9224;gene931;gene9650;	K00140+K00626+K00626+K00166+K07511+K00249+K01895+K00016+K00016+K00166+K09699+K00626+K05606+K00382+K01908+K01899+K09699+K00382+K13524+K13524+K07515+K01900+K11262+K00167+K01900+K05605
78	ECM-receptor interaction	ko04512	26	gene10041;gene11747;gene11795;gene13873;gene13876;gene143;gene14956;gene14957;gene15021;gene274;gene3917;gene4294;gene4295;gene5179;gene5996;gene6364;gene6365;gene6457;gene6458;gene7360;gene7361;gene7836;gene8944;gene9516;gene9686;gene9996;	K19719+K06254+K05636+K06240+K05635+K04659+K06237+K06237+K06258+K06265+K06237+K06258+K06258+K08131+K05719+K05637+K05637+K05719+K05719+K06254+K06254+K05719+K06258+K06258+K06258+K19719
79	Phototransduction - fly	ko04745	26	Spodoptera_litura_newGene_5275;gene10186;gene11936;gene12065;gene12195;gene13147;gene13148;gene13234;gene14198;gene14942;gene15899;gene1597;gene16136;gene1995;gene2209;gene2381;gene2545;gene2718;gene3938;gene6104;gene6463;gene7252;gene7917;gene8443;gene8444;gene9497;	K02677+K05858+K13807+K02183+K04967+K05692+K05692+K04547+K07972+K05692+K02183+K04958+K13805+K05692+K05692+K00910+K02677+K05858+K04515+K13806+K08834+K08834+K02183+K04967+K13803+K04634
80	Dorso-ventral axis formation	ko04320	25	gene12019;gene12024;gene13061;gene13222;gene13223;gene14010;gene1403;gene2148;gene2747;gene2957;gene2975;gene3049;gene31;gene4216;gene4757;gene617;gene6223;gene650;gene6852;gene8025;gene8752;gene8955;gene9172;gene9704;gene9770;	K02359+K03211+K04364+K02175+K02175+K04361+K02602+K02174+K02184+K02156+K02156+K02177+K02156+K02360+K02678+K02599+K04371+K04365+K02098+K02156+K03099+K04368+K07827+K03102+K02602
81	Pentose phosphate pathway	ko00030	23	gene10358;gene11927;gene11944;gene13457;gene13458;gene13654;gene14227;gene16002;gene16240;gene16478;gene2118;gene3070;gene3187;gene3385;gene3386;gene3855;gene5292;gene7324;gene8109;gene9107;gene9127;gene9133;gene9462;	K00852+K00616+K01807+K01623+K01623+K00115+K00033+K00036+K15779+K00033+K01057+K15779+K00615+K01053+K01053+K01619+K01810+K00850+K01835+K03841+K00948+K00948+K01783
82	Fatty acid elongation	ko00062	23	gene11730;gene12383;gene13198;gene13417;gene17052;gene3632;gene3635;gene4033;gene50;gene51;gene52;gene53;gene5315;gene54;gene55;gene6436;gene6650;gene7345;gene7912;gene7913;gene8144;gene832;gene9094;	K10249+K01074+K07511+K10251+K17360+K10249+K10249+K10250+K07508+K07508+K07508+K07508+K07509+K07508+K07508+K01074+K07515+K10258+K07512+K07512+K00022+K10703+K10703
83	Folate biosynthesis	ko00790	23	gene10206;gene11253;gene11705;gene12457;gene12458;gene12535;gene15622;gene15952;gene16076;gene16256;gene16313;gene2203;gene2246;gene4283;gene450;gene4973;gene5532;gene579;gene7478;gene7671;gene7672;gene7673;gene7713;	K01077+K01077+K01495+K00310+K00310+K01307+K01077+K01077+K20967+K01077+K20967+K01077+K01077+K00287+K00357+K03635+K00310+K01930+K01737+K01077+K01077+K01077+K00072
84	Base excision repair	ko03410	23	gene10132;gene11508;gene12152;gene12577;gene12809;gene13419;gene13641;gene14476;gene17000;gene1762;gene2106;gene3649;gene3762;gene3763;gene3764;gene4069;gene4667;gene4895;gene5291;gene5421;gene5965;gene9860;gene9984;	K10803+K02326+K10771+K02328+K10773+K03660+K10801+K03575+K02328+K20813+K02325+K04802+K10798+K10798+K10798+K03506+K10800+K02324+K04799+K10747+K02327+K03504+K10776
85	Notch signaling pathway	ko04330	23	Spodoptera_litura_newGene_5153;gene10876;gene11631;gene11779;gene12592;gene14230;gene2930;gene3140;gene3306;gene4814;gene4888;gene4995;gene5451;gene5899;gene5932;gene5933;gene617;gene6813;gene840;gene8404;gene8405;gene8587;gene9029;	K06058+K04496+K06063+K04498+K06067+K06066+K06057+K06172+K06051+K04505+K06064+K06052+K02353+K05948+K06066+K06066+K02599+K06053+K06171+K06062+K06062+K06170+K06059
86	Glycosaminoglycan degradation	ko00531	22	gene10515;gene10516;gene11706;gene11863;gene12378;gene13347;gene14028;gene14640;gene15709;gene16359;gene17064;gene17144;gene17235;gene17271;gene1832;gene2327;gene2592;gene2680;gene456;gene469;gene5293;gene8441;	K12373+K12373+K20730+K10532+K12373+K01137+K07964+K12373+K01565+K01136+K01217+K12373+K01205+K12373+K01197+K01195+K12373+K12373+K20730+K20730+K10532+K01205
87	Glycosylphosphatidylinositol(GPI)-anchor biosynthesis	ko00563	22	gene11539;gene12129;gene12965;gene13006;gene13328;gene13527;gene17065;gene1788;gene256;gene2599;gene398;gene4707;gene5044;gene6058;gene6882;gene7188;gene7271;gene7356;gene7592;gene8335;gene9038;gene9228;	K05284+K03857+K05294+K03860+K03434+K05291+K05290+K09658+K05288+K07541+K05310+K03858+K05289+K03861+K05283+K05292+K05293+K05285+K08098+K05286+K07542+K05287
88	Protein export	ko03060	22	gene10232;gene11763;gene11995;gene12107;gene12166;gene12964;gene13091;gene13511;gene15163;gene2522;gene2565;gene3870;gene4057;gene4673;gene4812;gene582;gene583;gene6559;gene6825;gene8966;gene9353;gene9394;	K13431+K07342+K03109+K12948+K09647+K12946+K03107+K09648+K03108+K12272+K12275+K09540+K10956+K03104+K03106+K09490+K09490+K09481+K12947+K03217+K13280+K03105
89	Mismatch repair	ko03430	22	gene10788;gene11212;gene11260;gene1136;gene1181;gene12023;gene12443;gene12577;gene12635;gene17000;gene17279;gene2255;gene2280;gene2420;gene2457;gene3411;gene3649;gene5421;gene5965;gene8555;gene9860;gene9951;	K08734+K08735+K10756+K10755+K10754+K03111+K10858+K02328+K10746+K02328+K10754+K10740+K10756+K10739+K07466+K08737+K04802+K10747+K02327+K10755+K03504+K08739
90	Regulation of autophagy	ko04140	22	gene11555;gene11766;gene12503;gene12738;gene13726;gene14301;gene15527;gene15863;gene1810;gene2354;gene2684;gene4831;gene5213;gene6382;gene6487;gene6891;gene751;gene8991;gene9189;gene9501;gene9502;gene9840;	K08334+K04526+K08341+K08336+K07198+K08331+K08269+K08341+K08331+K08269+K17888+K08342+K08333+K17889+K08342+K08343+K08339+K08337+K00914+K04526+K04526+K17890
91	Caffeine metabolism	ko00232	21	gene10142;gene10143;gene10144;gene10156;gene10157;gene10158;gene10162;gene10209;gene10261;gene10267;gene10270;gene10271;gene15440;gene15441;gene16567;gene17036;gene2914;gene2915;gene6505;gene7421;gene7422;	K00106+K00106+K00106+K00106+K00106+K00106+K00106+K00106+K00106+K00106+K00106+K00106+K00106+K00106+K00106+K00106+K00106+K00106+K00365+K00106+K00106
92	Ether lipid metabolism	ko00565	21	gene101;gene103;gene104;gene11114;gene11771;gene12273;gene12339;gene12820;gene13354;gene15252;gene2321;gene2750;gene492;gene493;gene494;gene5086;gene5108;gene5628;gene7894;gene9642;gene9779;	K01080+K01080+K01080+K16860+K01115+K13510+K16343+K00803+K01047+K16795+K16794+K00993+K01080+K01080+K01080+K00993+K00993+K01047+K01047+K14621+K01047
93	Butanoate metabolism	ko00650	21	gene11165;gene11170;gene12415;gene13198;gene13729;gene14738;gene16037;gene16178;gene16310;gene16465;gene17377;gene2939;gene3894;gene4173;gene475;gene5823;gene6016;gene6017;gene6650;gene7208;gene8144;	K00626+K00626+K01580+K07511+K00248+K01580+K00109+K01640+K00626+K00248+K01027+K00109+K01027+K01580+K01641+K00139+K13524+K13524+K07515+K01640+K00022
94	Insect hormone biosynthesis	ko00981	21	gene12527;gene1389;gene1390;gene15013;gene1887;gene1957;gene2086;gene2087;gene2088;gene2347;gene2880;gene2882;gene2883;gene2886;gene2887;gene2890;gene2891;gene2892;gene3829;gene5958;gene5959;	K14937+K14938+K14939+K10723+K10719+K10719+K10719+K10719+K10719+K10722+K10718+K10718+K10718+K10718+K10718+K10718+K10718+K10718+K10721+K10720+K14985
95	Fatty acid biosynthesis	ko00061	20	gene10548;gene10550;gene12711;gene13503;gene13504;gene13505;gene13506;gene13507;gene13702;gene13704;gene15814;gene15816;gene15817;gene16017;gene6189;gene6901;gene6979;gene7338;gene8041;gene8642;	K00665+K00665+K00665+K00665+K00665+K00665+K00665+K00665+K00665+K00665+K00665+K00665+K00665+K01897+K09458+K01897+K00645+K15013+K01897+K11262
96	Histidine metabolism	ko00340	20	gene14840;gene14888;gene17129;gene17273;gene178;gene2835;gene2838;gene4312;gene4323;gene6194;gene6651;gene6666;gene7631;gene838;gene9111;gene9452;gene9453;gene9454;gene9455;gene9456;	K01814+K00128+K00149+K08660+K00128+K00128+K00128+K19787+K01590+K14085+K01593+K01593+K00274+K08660+K00128+K00128+K00128+K00128+K00128+K00128
97	Nitrogen metabolism	ko00910	20	Spodoptera_litura_newGene_5926;gene10082;gene1097;gene14147;gene14148;gene15287;gene16501;gene17021;gene17074;gene3773;gene4116;gene6254;gene6255;gene7199;gene9233;gene9281;gene9283;gene9284;gene9383;gene9837;	K00264+K00261+K01673+K01915+K01915+K01672+K00264+K00264+K00264+K01915+K00264+K01915+K01915+K01672+K01672+K01672+K01672+K01672+K01672+K00261
98	SNARE interactions in vesicular transport	ko04130	20	gene11832;gene11834;gene11964;gene13628;gene13715;gene14024;gene14036;gene15222;gene16482;gene2463;gene2857;gene320;gene3326;gene5367;gene5879;gene6160;gene639;gene8158;gene9163;gene919;	K08515+K08515+K13504+K08509+K08495+K08488+K08498+K13504+K08516+K08504+K08490+K08507+K13504+K08489+K08497+K04560+K08517+K08493+K08492+K08496
99	Tyrosine metabolism	ko00350	19	gene1179;gene12244;gene13333;gene13918;gene14080;gene15254;gene15255;gene17095;gene17309;gene2267;gene2566;gene2567;gene4562;gene6651;gene6666;gene6809;gene7631;gene7992;gene8088;	K14454+K00121+K07253+K07253+K00501+K00815+K00815+K14454+K01557+K00503+K00457+K00457+K01800+K01593+K01593+K14455+K00274+K00451+K01555
100	Glycosphingolipid biosynthesis - globo series	ko00603	19	gene10515;gene10516;gene11706;gene12378;gene12772;gene12773;gene14640;gene15106;gene15107;gene17144;gene17271;gene2026;gene2592;gene2680;gene3109;gene456;gene469;gene473;gene8353;	K12373+K12373+K20730+K12373+K01988+K01988+K12373+K01988+K01988+K12373+K12373+K01204+K12373+K12373+K01988+K20730+K20730+K01189+K01204
101	Nicotinate and nicotinamide metabolism	ko00760	19	Spodoptera_litura_newGene_426;Spodoptera_litura_newGene_427;gene10666;gene12041;gene12209;gene12526;gene14636;gene14915;gene15842;gene16118;gene16154;gene16511;gene16570;gene1787;gene4354;gene5352;gene7387;gene8000;gene966;	K19970+K19970+K06210+K01950+K01081+K03783+K03783+K00763+K00858+K01081+K01081+K03462+K01950+K10524+K00858+K01081+K00763+K19970+K00323
102	One carbon pool by folate	ko00670	17	gene10386;gene12094;gene12917;gene13648;gene14603;gene149;gene15009;gene16067;gene16087;gene16962;gene17180;gene2595;gene4283;gene4727;gene8900;gene9373;gene9464;	K00297+K00560+K00600+K00289+K00288+K01934+K00605+K11787+K00605+K00604+K13403+K11787+K00287+K00288+K13403+K00604+K00602
103	Apoptosis - multiple species	ko04215	17	gene10867;gene11163;gene11210;gene11211;gene11555;gene12106;gene12740;gene14974;gene2277;gene3217;gene4575;gene5806;gene5974;gene5975;gene6219;gene7922;gene8151;	K08669+K02084+K16060+K16061+K08334+K16679+K08731+K20017+K16943+K08738+K10586+K20009+K04397+K04397+K04398+K08738+K04440
104	Hippo signaling pathway -multiple species	ko04392	16	gene10056;gene11076;gene12164;gene13514;gene15416;gene16206;gene16584;gene16957;gene2971;gene3082;gene4767;gene6964;gene7475;gene8435;gene9710;gene974;	K08791+K04409+K09448+K16684+K16682+K16683+K16687+K16684+K16669+K16507+K16686+K04412+K16687+K16685+K06685+K04409
105	Steroid biosynthesis	ko00100	15	gene12915;gene12916;gene14263;gene14264;gene15156;gene16027;gene1644;gene4;gene5004;gene532;gene5938;gene6461;gene684;gene8358;gene8623;	K01052+K01052+K01052+K01052+K01052+K01052+K09828+K09828+K12298+K01052+K00637+K01052+K01052+K01052+K01052
106	alpha-Linolenic acid metabolism	ko00592	14	gene12339;gene13354;gene16176;gene5628;gene6284;gene6295;gene7061;gene7063;gene7064;gene7065;gene7066;gene7894;gene9642;gene9779;	K16343+K01047+K07513+K01047+K00232+K00232+K00232+K00232+K00232+K00232+K00232+K01047+K14621+K01047
107	Sulfur metabolism	ko00920	14	gene10510;gene12261;gene12427;gene12428;gene12804;gene15989;gene16961;gene17206;gene3217;gene4109;gene4823;gene5801;gene7658;gene7922;	K17725+K15759+K01738+K01738+K17218+K15759+K00387+K00387+K08738+K13811+K01082+K17725+K00387+K08738
108	Phenylalanine metabolism	ko00360	13	gene1179;gene13333;gene13918;gene14395;gene15254;gene15255;gene17095;gene2566;gene2567;gene6651;gene6666;gene6809;gene7631;	K14454+K07253+K07253+K00500+K00815+K00815+K14454+K00457+K00457+K01593+K01593+K14455+K00274
109	Other types of O-glycan biosynthesis	ko00514	13	gene11172;gene14030;gene14065;gene4574;gene4745;gene5534;gene5899;gene6285;gene6545;gene6585;gene6596;gene6772;gene968;	K09667+K11703+K09667+K00728+K13676+K03691+K05948+K13675+K18134+K03691+K18134+K00728+K13667
110	Glycosaminoglycan biosynthesis - heparan sulfate / heparin	ko00534	13	gene10461;gene10665;gene11098;gene1140;gene12865;gene15859;gene3950;gene5789;gene6120;gene6406;gene7294;gene897;gene913;	K10158+K00733+K02367+K02514+K07809+K00771+K02577+K01793+K08104+K02513+K02366+K00734+K02370
111	Glycosphingolipid biosynthesis - ganglio series	ko00604	12	gene10515;gene10516;gene11706;gene12378;gene14640;gene17144;gene17271;gene2424;gene2592;gene2680;gene456;gene469;	K12373+K12373+K20730+K12373+K12373+K12373+K12373+K03372+K12373+K12373+K20730+K20730
112	Ubiquinone and other terpenoid-quinone biosynthesis	ko00130	11	gene11245;gene13287;gene15002;gene15254;gene15255;gene2409;gene2566;gene2567;gene4115;gene4693;gene7624;	K00591+K06127+K06125+K00815+K00815+K05357+K00457+K00457+K10106+K06126+K06134
113	Non-homologous end-joining	ko03450	11	gene12191;gene12192;gene1312;gene1463;gene2460;gene387;gene4600;gene5291;gene5549;gene7499;gene8104;	K10865+K10865+K10887+K10887+K10866+K10884+K10886+K04799+K06642+K10777+K10885
114	Valine, leucine and isoleucine biosynthesis	ko00290	10	gene11797;gene16489;gene16825;gene17337;gene4801;gene4803;gene4804;gene4805;gene4806;gene4807;	K00826+K01687+K01702+K01754+K01754+K01754+K01754+K01754+K01754+K01754
115	Selenocompound metabolism	ko00450	10	gene10667;gene14508;gene4109;gene422;gene4222;gene5761;gene712;gene7448;gene7639;gene7640;	K01874+K01758+K13811+K01008+K01874+K00384+K00816+K01758+K01758+K01758
116	Mucin type O-Glycan biosynthesis	ko00512	10	gene12138;gene14259;gene2525;gene2527;gene2576;gene2741;gene3061;gene4499;gene7841;gene7959;	K00710+K00710+K00710+K00710+K00731+K00710+K00710+K00710+K00710+K00710
117	Sulfur relay system	ko04122	10	gene10379;gene1308;gene1432;gene14866;gene16076;gene16313;gene4973;gene5741;gene6663;gene7309;	K21027+K12161+K11996+K04487+K20967+K20967+K03635+K14168+K04487+K14169
118	Synthesis and degradation of ketone bodies	ko00072	8	gene11165;gene11170;gene16178;gene16310;gene17377;gene3894;gene475;gene7208;	K00626+K00626+K01640+K00626+K01027+K01027+K01641+K01640
119	Glycosaminoglycan biosynthesis - chondroitin sulfate / dermatan sulfate	ko00532	8	gene10461;gene10665;gene15326;gene15859;gene313;gene6830;gene8831;gene897;	K10158+K00733+K00747+K00771+K01017+K01017+K13499+K00734
120	Taurine and hypotaurine metabolism	ko00430	7	gene10770;gene12415;gene14738;gene2300;gene2456;gene4173;gene4460;	K10712+K01580+K01580+K18592+K18592+K01580+K00456
121	Circadian rhythm - fly	ko04711	7	gene10409;gene14242;gene14272;gene14398;gene14402;gene1619;gene6587;	K03083+K02223+K02633+K02296+K09057+K12114+K12074
122	Phenylalanine, tyrosine and tryptophan biosynthesis	ko00400	6	gene1179;gene14395;gene15254;gene15255;gene17095;gene6809;	K14454+K00500+K00815+K00815+K14454+K14455
123	Vitamin B6 metabolism	ko00750	5	gene15700;gene16606;gene2383;gene2521;gene9486;	K13248+K05275+K00868+K00275+K00831
124	Thiamine metabolism	ko00730	4	gene13197;gene14866;gene6663;gene9518;	K06928+K04487+K04487+K00949
125	Lipoic acid metabolism	ko00785	4	gene12215;gene14469;gene15994;gene811;	K03644+K10105+K10105+K03801
126	PPAR signaling pathway	ko03320	4	gene16017;gene16176;gene9034;gene9057;	K01897+K07513+K08770+K08770
127	Lysine biosynthesis	ko00300	3	gene16254;gene1997;gene6194;	K00133+K00825+K14085
128	D-Glutamine and D-glutamate metabolism	ko00471	3	gene10082;gene7470;gene9837;	K00261+K01425+K00261
129	Glycosphingolipid biosynthesis - lacto and neolacto series	ko00601	3	gene11750;gene4478;gene5362;	K21032+K07819+K07819
130	Riboflavin metabolism	ko00740	3	Spodoptera_litura_newGene_4909;gene16453;gene3653;	K00861+K05901+K00953
131	Biotin metabolism	ko00780	3	gene16330;gene3387;gene6189;	K00833+K01942+K09458
132	Glycosaminoglycan biosynthesis - keratan sulfate	ko00533	2	gene10235;gene11750;	K00717+K21032
133	Calcium signaling pathway	ko04020	2	gene11015;gene14863;	K02183+K05853
134	Complement and coagulation cascades	ko04610	2	gene11467;gene15218;	K01324+K03909
135	Insulin signaling pathway	ko04910	2	gene11015;gene16558;	K02183+K07192
136	Monobactam biosynthesis	ko00261	1	gene16254;	K00133
137	D-Arginine and D-ornithine metabolism	ko00472	1	gene9158;	K00273
138	cGMP-PKG signaling pathway	ko04022	1	gene14863;	K05853
139	Cell cycle	ko04110	1	gene5549;	K06642
140	Oocyte meiosis	ko04114	1	gene11015;	K02183
141	p53 signaling pathway	ko04115	1	gene16719;	K10808
142	Apoptosis	ko04210	1	gene3763;	K10798
143	Adrenergic signaling in cardiomyocytes	ko04261	1	gene11015;	K02183
144	Vascular smooth muscle contraction	ko04270	1	gene11015;	K02183
145	Cytosolic DNA-sensing pathway	ko04623	1	gene1651;	K03007
146	GABAergic synapse	ko04727	1	gene14738;	K01580
147	Phototransduction	ko04744	1	gene11015;	K02183
148	GnRH signaling pathway	ko04912	1	gene11015;	K02183
149	Melanogenesis	ko04916	1	gene11015;	K02183
150	Adipocytokine signaling pathway	ko04920	1	gene16017;	K01897
151	Type I diabetes mellitus	ko04940	1	gene14738;	K01580
152	Pancreatic secretion	ko04972	1	gene14863;	K05853
153	Alzheimer's disease	ko05010	1	gene14863;	K05853
154	Legionellosis	ko05134	1	gene7572;	K03231
