# Supplementary material for: Identification of transcriptome and fluralaner responsive genes in the common cutworm Spodoptera litura Fabricius, based on RNA-seq
Source: BMC Genomics. 2020 Feb 3;21:120. doi: 10.1186/s12864-020-6533-0 (PMC6998375; doi:10.1186/s12864-020-6533-0)
Supplement: Supplementary file 13 — Additional file 13. Functional classification of DEGs according to KEGG database. [file 12864_2020_6533_MOESM13_ESM.xlsx]

## Sheet: Exposure of LC30 fluralaner
#Pathway	ko_ID	DEGs	Gene
Purine metabolism	ko00230	62	174	Spodoptera_litura_newGene_427;gene10003;gene10042;gene10158;gene10270;gene10965;gene11508;gene1186;gene1188;gene11884;gene12008;gene12156;gene12573;gene12577;gene12585;gene13375;gene1344;gene13833;gene15006;gene15441;gene1651;gene16713;gene1842;gene2039;gene2106;gene2394;gene2856;gene2914;gene300;gene3070;gene3861;gene401;gene4069;gene4746;gene4802;gene4819;gene4900;gene5625;gene5945;gene5965;gen…	K19970+K03000+K01769+K00106+K00106+K13763+K02326+K08048+K08048+K03020+K13485+K00088+K03022+K02328+K03024+K19572+K03005+K08045+K03014+K00106+K03007+K12322+K07127+K00759+K02325+K03012+K10807+K00106+K03013+K15779+K13293+K18437+K03506+K03025+K03011+K03027+K03015+K03016+K02684+K02327+K01466+K03017+K08041+K03008+K00365+K02685+K01519+K08043+K10808+K00939+K03006+K03009+K18532+K13298+K01951+K00940+K00856+…
Pyrimidine metabolism	ko00240	41	91	Spodoptera_litura_newGene_427;gene10003;gene11508;gene11884;gene12094;gene12573;gene12577;gene12585;gene13154;gene13175;gene1344;gene15006;gene15646;gene1651;gene2106;gene2394;gene2856;gene2979;gene300;gene3352;gene4069;gene4746;gene4802;gene4819;gene4900;gene5391;gene548;gene5625;gene5945;gene5965;gene602;gene6159;gene6513;gene6518;gene6982;gene7326;gene7401;gene8133;gene8304;gene924;gene9860	K19970+K03000+K02326+K03020+K00560+K03022+K02328+K03024+K13421+K00943+K03005+K03014+K00254+K03007+K02325+K03012+K10807+K00757+K03013+K01520+K03506+K03025+K03011+K03027+K03015+K13421+K13800+K03016+K02684+K02327+K03017+K03008+K02685+K01519+K10808+K03006+K03009+K00940+K03023+K16330+K03504
Spliceosome	ko03040	39	129	gene1045;gene10670;gene10723;gene1085;gene11631;gene11810;gene12240;gene12434;gene12627;gene12704;gene12818;gene12955;gene13278;gene13310;gene15001;gene15752;gene15782;gene1739;gene1745;gene1747;gene2184;gene3129;gene3715;gene3860;gene4060;gene5124;gene5654;gene5699;gene6114;gene6601;gene6758;gene7302;gene7782;gene7972;gene8197;gene9382;gene954;gene9932;gene9962	K09564+K12880+K11096+K12877+K06063+K12826+K12845+K12830+K11098+K11097+K12873+K12624+K11088+K12812+K12623+K12824+K12836+K11099+K03283+K03283+K12834+K12861+K12870+K11092+K03283+K12832+K11087+K12854+K09567+K12863+K11086+K12833+K12622+K12626+K12859+K12871+K12864+K12827+K12627
RNA transport	ko03013	39	125	Spodoptera_litura_newGene_4926;gene10670;gene1085;gene11025;gene11081;gene11113;gene11131;gene11326;gene11975;gene12484;gene12882;gene13310;gene1346;gene14774;gene15772;gene16508;gene16850;gene2465;gene3890;gene4811;gene4897;gene4981;gene5178;gene5650;gene5929;gene6068;gene6161;gene6162;gene6265;gene6704;gene6935;gene8078;gene9013;gene9138;gene9359;gene976;gene9772;gene9818;gene9833	K14313+K12880+K12877+K14530+K14301+K13176+K14324+K12160+K03240+K13131+K13135+K12812+K05749+K14323+K14297+K03245+K14313+K10577+K03241+K00974+K14004+K03540+K03237+K03113+K14525+K03236+K07936+K07936+K13175+K14309+K14305+K14320+K03238+K13129+K07562+K03231+K03259+K03239+K14315
Protein processing in endoplasmic reticulum	ko04141	38	131	gene11094;gene11721;gene11763;gene11911;gene11913;gene12278;gene13072;gene13359;gene1551;gene16010;gene16011;gene1658;gene1676;gene1745;gene1747;gene2290;gene2820;gene3667;gene399;gene4060;gene4065;gene4897;gene5178;gene5521;gene5733;gene5756;gene582;gene6023;gene605;gene6559;gene6770;gene7053;gene7055;gene7323;gene7570;gene7618;gene9559;gene9933	K07765+K12669+K07342+K03094+K03868+K13249+K08852+K09586+K14007+K10636+K12668+K09542+K09542+K03283+K03283+K13251+K04426+K14007+K09542+K03283+K08057+K14004+K03237+K04571+K14025+K12670+K09490+K10839+K04431+K09481+K09517+K09584+K12666+K14010+K08056+K13250+K01230+K08288
Ribosome	ko03010	37	125	Spodoptera_litura_newGene_2926;Spodoptera_litura_newGene_997;gene10096;gene10137;gene10187;gene10355;gene10411;gene1056;gene10615;gene10646;gene10754;gene11849;gene11978;gene12797;gene13344;gene15237;gene15260;gene15302;gene15410;gene16328;gene2054;gene2101;gene2662;gene2776;gene365;gene3892;gene404;gene410;gene4680;gene4764;gene4838;gene5784;gene5953;gene6315;gene6925;gene8938;gene9378	K02919+K02914+K02863+K02950+K02913+K02879+K02967+K02954+K02874+K02963+K02946+K02899+K02990+K02935+K02956+K02884+K02864+K02992+K02963+K02890+K02959+K02895+K02970+K02926+K02996+K02887+K02961+K02871+K02867+K02939+K02988+K02888+K02878+K02887+K02948+K02892+K02911
Ribosome biogenesis in eukaryotes	ko03008	33	69	gene10563;gene10672;gene10682;gene10925;gene11025;gene11367;gene11496;gene11757;gene12240;gene12654;gene1571;gene16819;gene2172;gene2217;gene2433;gene2771;gene3141;gene377;gene4066;gene4071;gene4932;gene5929;gene6161;gene6162;gene6354;gene6385;gene654;gene7308;gene7571;gene7781;gene8965;gene9359;gene9370	K14571+K14561+K14564+K11129+K14530+K13288+K14563+K11130+K12845+K14557+K14559+K14574+K11108+K03264+K14552+K14566+K14575+K14572+K14538+K12618+K12619+K14525+K07936+K07936+K11128+K14565+K14560+K03097+K18532+K14567+K14549+K07562+K14553
Endocytosis	ko04144	30	121	gene1196;gene12684;gene13180;gene13259;gene13364;gene13366;gene13730;gene13772;gene15212;gene15356;gene1671;gene1745;gene1747;gene232;gene2449;gene2490;gene4060;gene4088;gene4436;gene46;gene5485;gene65;gene6589;gene7552;gene7581;gene8052;gene8283;gene8754;gene9612;gene9714	K05747+K05757+K18461+K12471+K05755+K04646+K05756+K18467+K01528+K12488+K12495+K03283+K03283+K12475+K07937+K12489+K03283+K19476+K04500+K10591+K15053+K10364+K05754+K07941+K04439+K12474+K12188+K18462+K12491+K12200
Ubiquitin mediated proteolysis	ko04120	27	92	gene1018;gene11164;gene11911;gene11913;gene12616;gene13131;gene1316;gene13625;gene14360;gene153;gene1545;gene15719;gene2465;gene2863;gene4575;gene46;gene5366;gene5828;gene5860;gene6312;gene6340;gene6791;gene7011;gene7430;gene769;gene9354;gene981	K10590+K03363+K03094+K03868+K10685+K10581+K03875+K04552+K10260+K10684+K10576+K03870+K10577+K10605+K10586+K10591+K06688+K10598+K10608+K10583+K12456+K03355+K10580+K10589+K10579+K10686+K10593
Proteasome	ko03050	25	39	Spodoptera_litura_newGene_891;gene10371;gene1052;gene10564;gene12007;gene12708;gene13036;gene13186;gene16012;gene16484;gene1958;gene2519;gene2552;gene321;gene4359;gene4697;gene4813;gene5159;gene5314;gene6519;gene6681;gene6717;gene7927;gene8084;gene9091	K10881+K02727+K02738+K03031+K11599+K02730+K03035+K03029+K02732+K02734+K02729+K06698+K03036+K02728+K02736+K06699+K03062+K02737+K03066+K03038+K03037+K02731+K03030+K03061+K02735
Carbon metabolism	ko01200	24	154	gene10229;gene10386;gene10594;gene11927;gene11944;gene12427;gene12428;gene12917;gene1310;gene13794;gene14087;gene14132;gene14233;gene16002;gene16456;gene1760;gene3728;gene673;gene805;gene9107;gene9127;gene9133;gene9462;gene9486	K08074+K00297+K01679+K00616+K01807+K01738+K01738+K00600+K01681+K01834+K01803+K01647+K01895+K00036+K19269+K00844+K00164+K00927+K01900+K03841+K00948+K00948+K01783+K00831
Lysosome	ko04142	24	131	gene10515;gene10589;gene10998;gene11387;gene1313;gene13366;gene13707;gene16027;gene2293;gene2368;gene2592;gene2680;gene4573;gene473;gene5293;gene7743;gene807;gene8353;gene8358;gene8441;gene8623;gene9128;gene9519;gene9763	K12373+K13443+K12307+K01365+K12311+K04646+K01201+K01052+K12387+K12387+K12373+K12373+K01373+K01189+K10532+K12385+K12398+K01204+K01052+K01205+K01052+K12316+K02154+K12394
mTOR signaling pathway	ko04150	23	89	Spodoptera_litura_newGene_3286;gene10605;gene10891;gene12202;gene1316;gene13272;gene15527;gene16626;gene2354;gene2369;gene2873;gene3850;gene4112;gene4897;gene5451;gene5865;gene6158;gene6782;gene7437;gene7686;gene7768;gene7815;gene9772	K07204+K02145+K02147+K03068+K03875+K07204+K08269+K07204+K08269+K20399+K02649+K08267+K20401+K14004+K02353+K00922+K10421+K20409+K04527+K16172+K04370+K07203+K03259
Glycerophospholipid metabolism	ko00564	23	74	Spodoptera_litura_newGene_4912;gene103;gene10570;gene12273;gene12339;gene12468;gene12509;gene12902;gene15728;gene15885;gene16620;gene4032;gene4048;gene4284;gene4642;gene4675;gene492;gene5053;gene5628;gene622;gene7191;gene8619;gene9404	K13523+K01080+K13514+K13510+K16343+K00967+K06130+K00995+K13509+K01049+K00894+K13523+K00981+K00901+K00649+K08744+K01080+K01049+K01047+K14676+K15728+K14156+K14286
RNA degradation	ko03018	22	62	gene10034;gene10230;gene10734;gene11060;gene11935;gene12955;gene14372;gene15001;gene15888;gene2171;gene4071;gene4932;gene4956;gene5914;gene6555;gene7142;gene7782;gene7972;gene8160;gene8908;gene8909;gene9962	K12603+K12592+K07573+K12620+K12581+K12624+K12604+K12623+K03679+K03681+K12618+K12619+K12590+K14443+K12593+K12589+K12622+K12626+K04077+K12602+K12602+K12627
Peroxisome	ko04146	21	143	gene10158;gene10270;gene10554;gene11655;gene15441;gene15722;gene16903;gene1717;gene2081;gene284;gene2914;gene3088;gene461;gene4642;gene6901;gene8654;gene8691;gene8776;gene8780;gene9045;gene9158	K00106+K00106+K13356+K12663+K00106+K13356+K13356+K05676+K00477+K12405+K00106+K13356+K00272+K00649+K01897+K13356+K13356+K13356+K13356+K13273+K00273
Phosphatidylinositol signaling system	ko04070	21	53	Spodoptera_litura_newGene_5186;gene10186;gene10918;gene11859;gene12283;gene13438;gene13676;gene1597;gene2367;gene2505;gene2718;gene2873;gene3493;gene4048;gene4284;gene5865;gene6092;gene6199;gene8147;gene8497;gene9298	K07756+K05858+K01106+K00923+K00921+K00888+K18082+K04958+K07756+K01106+K05858+K02649+K13711+K00981+K00901+K00922+K00911+K13024+K00915+K18083+K19801
DNA replication	ko03030	21	38	gene10790;gene11260;gene1132;gene1137;gene11508;gene12023;gene12577;gene15004;gene16120;gene2106;gene2255;gene2420;gene3649;gene4069;gene4659;gene5291;gene5945;gene5965;gene6513;gene9748;gene9860	K02542+K10756+K03469+K10744+K02326+K03111+K02328+K10745+K10743+K02325+K10740+K10739+K04802+K03506+K02209+K04799+K02684+K02327+K02685+K02541+K03504
Longevity regulating pathway - multiple species	ko04213	21	81	Spodoptera_litura_newGene_3286;gene1186;gene1188;gene12592;gene13272;gene13833;gene1658;gene16626;gene1676;gene1745;gene1747;gene2873;gene399;gene4060;gene5865;gene6102;gene6563;gene7437;gene7686;gene7815;gene9417	K07204+K08048+K08048+K06067+K07204+K08045+K09542+K07204+K09542+K03283+K03283+K02649+K09542+K03283+K00922+K08041+K08043+K04527+K16172+K07203+K09408
Metabolism of xenobiotics by cytochrome P450	ko00980	20	79	gene10019;gene10419;gene136;gene1541;gene1642;gene2405;gene2406;gene3451;gene3459;gene3509;gene3510;gene3731;gene3733;gene559;gene5782;gene6249;gene6694;gene7450;gene7753;gene7755	K04097+K00699+K00799+K00079+K00079+K00699+K00699+K00699+K00699+K00799+K00799+K00799+K00799+K00799+K00079+K00799+K00079+K00078+K04097+K04097
Glutathione metabolism	ko00480	20	77	gene10019;gene136;gene16002;gene2456;gene2685;gene2856;gene3509;gene3510;gene3731;gene3733;gene5092;gene559;gene6249;gene6982;gene7753;gene7755;gene9240;gene9245;gene9248;gene953	K04097+K00799+K00036+K18592+K00797+K10807+K00799+K00799+K00799+K00799+K01469+K00799+K00799+K10808+K04097+K04097+K11140+K11140+K11140+K11204
RNA polymerase	ko03020	19	30	gene10003;gene11884;gene12573;gene12585;gene1344;gene15006;gene1651;gene2394;gene300;gene4746;gene4802;gene4819;gene4900;gene5625;gene602;gene6159;gene7326;gene7401;gene8304	K03000+K03020+K03022+K03024+K03005+K03014+K03007+K03012+K03013+K03025+K03011+K03027+K03015+K03016+K03017+K03008+K03006+K03009+K03023
Biosynthesis of amino acids	ko01230	19	106	Spodoptera_litura_newGene_5926;gene11927;gene11944;gene12427;gene12428;gene12917;gene1310;gene13794;gene14087;gene14132;gene15255;gene2936;gene4116;gene673;gene740;gene9127;gene9133;gene9462;gene9486	K00264+K00616+K01807+K01738+K01738+K00600+K01681+K01834+K01803+K01647+K00815+K14677+K00264+K00927+K01940+K00948+K00948+K01783+K00831
Amino sugar and nucleotide sugar metabolism	ko00520	17	63	gene10515;gene11993;gene1361;gene1419;gene15711;gene1760;gene2173;gene230;gene2592;gene2651;gene2680;gene3070;gene3410;gene4870;gene6005;gene6659;gene8556	K12373+K01443+K00965+K00972+K17497+K00844+K01183+K01784+K12373+K01183+K12373+K15779+K00966+K01639+K01183+K00698+K02564
Nucleotide excision repair	ko03420	17	38	gene11260;gene11508;gene11913;gene11968;gene12577;gene2106;gene2255;gene2420;gene2466;gene3537;gene3649;gene4069;gene5965;gene6023;gene9035;gene9562;gene9860	K10756+K02326+K03868+K10838+K02328+K02325+K10740+K10739+K03142+K06634+K04802+K03506+K02327+K10839+K02202+K10849+K03504
Phagosome	ko04145	17	75	gene10605;gene10891;gene11387;gene11763;gene11793;gene12283;gene1995;gene2209;gene4065;gene5880;gene5882;gene5996;gene639;gene6559;gene9028;gene9163;gene9519	K02145+K02147+K01365+K07342+K10414+K00921+K05692+K05692+K08057+K13240+K13240+K05719+K08517+K09481+K10413+K08492+K02154
MAPK signaling pathway - fly	ko04013	16	83	gene15332;gene15650;gene2820;gene3414;gene5129;gene605;gene6701;gene7098;gene7566;gene8153;gene8419;gene870;gene8750;gene9058;gene959;gene9696	K09031+K05088+K04426+K20225+K20210+K04431+K05759+K09260+K16678+K13578+K12377+K20235+K20220+K04352+K04508+K04428
FoxO signaling pathway	ko04068	16	78	gene1118;gene11779;gene12738;gene1316;gene1317;gene2873;gene3158;gene4436;gene4539;gene5207;gene5865;gene6879;gene7240;gene7437;gene7686;gene9417	K06631+K04498+K08336+K03875+K15464+K02649+K09385+K04500+K11434+K01596+K00922+K05868+K05868+K04527+K16172+K09408
Inositol phosphate metabolism	ko00562	16	47	gene10186;gene10918;gene11859;gene12283;gene13438;gene13676;gene14087;gene2505;gene2718;gene3493;gene3883;gene5865;gene6092;gene8147;gene8497;gene9298	K05858+K01106+K00923+K00921+K00888+K18082+K01803+K01106+K05858+K13711+K03103+K00922+K00911+K00915+K18083+K19801
Drug metabolism - other enzymes	ko00983	15	65	gene10158;gene10270;gene10419;gene12156;gene13154;gene15441;gene2405;gene2406;gene2914;gene2979;gene3451;gene3459;gene5391;gene6518;gene8085	K00106+K00106+K00699+K00088+K13421+K00106+K00699+K00699+K00106+K00757+K00699+K00699+K13421+K01519+K01951
Aminoacyl-tRNA biosynthesis	ko00970	15	47	gene11800;gene12047;gene1220;gene13078;gene15069;gene15250;gene15392;gene16096;gene16473;gene4601;gene5176;gene590;gene6569;gene7823;gene9810	K01883+K01892+K01885+K01866+K02434+K04567+K04567+K02434+K01866+K14163+K01889+K01880+K01872+K01887+K01890
ABC transporters	ko02010	15	44	gene13548;gene14240;gene14241;gene15303;gene15304;gene15783;gene15784;gene16281;gene1717;gene4784;gene4785;gene549;gene828;gene891;gene898	K05648+K05658+K05658+K05643+K05643+K05665+K05665+K05643+K05676+K05643+K05643+K05643+K05673+K05658+K05673
Drug metabolism - cytochrome P450	ko00982	15	66	gene10019;gene10419;gene136;gene2405;gene2406;gene3451;gene3459;gene3509;gene3510;gene3731;gene3733;gene559;gene6249;gene7753;gene7755	K04097+K00699+K00799+K00699+K00699+K00699+K00699+K00799+K00799+K00799+K00799+K00799+K00799+K04097+K04097
Glycerolipid metabolism	ko00561	15	65	Spodoptera_litura_newGene_4912;gene103;gene15728;gene2835;gene4032;gene4284;gene4481;gene473;gene492;gene5354;gene6316;gene6634;gene7191;gene9271;gene9453	K13523+K01080+K13509+K00128+K13523+K00901+K00011+K01189+K01080+K14075+K14073+K11155+K15728+K14457+K00128
Protein export	ko03060	14	22	gene11763;gene11995;gene12107;gene12964;gene13091;gene13511;gene15163;gene4673;gene4812;gene582;gene6559;gene6825;gene9353;gene9394	K07342+K03109+K12948+K12946+K03107+K09648+K03108+K03104+K03106+K09490+K09481+K12947+K13280+K03105
Wnt signaling pathway	ko04310	13	70	gene10186;gene10212;gene11779;gene11911;gene11913;gene12202;gene15289;gene2718;gene5451;gene7308;gene749;gene7897;gene959	K05858+K04512+K04498+K03094+K03868+K03068+K02085+K05858+K02353+K03097+K00181+K04507+K04508
Glycolysis / Gluconeogenesis	ko00010	13	61	gene10229;gene13794;gene14087;gene14233;gene14331;gene1760;gene2835;gene3070;gene3883;gene5207;gene673;gene9107;gene9453	K08074+K01834+K01803+K01895+K00016+K00844+K00128+K15779+K03103+K01596+K00927+K03841+K00128
Fatty acid metabolism	ko01212	13	71	gene10548;gene10550;gene13417;gene13503;gene13702;gene15076;gene2787;gene2794;gene2797;gene2811;gene53;gene6901;gene8642	K00665+K00665+K10251+K00665+K00665+K00507+K00507+K00507+K00507+K00507+K07508+K01897+K11262
Cysteine and methionine metabolism	ko00270	13	47	gene11071;gene12280;gene12427;gene12428;gene14331;gene14964;gene15255;gene1965;gene2484;gene2685;gene4460;gene953;gene9567	K08964+K00827+K01738+K01738+K00016+K00547+K00815+K00772+K00558+K00797+K00456+K11204+K08963
Lysine degradation	ko00310	12	47	gene14030;gene15165;gene2751;gene2835;gene3351;gene3728;gene7657;gene8708;gene8724;gene8943;gene9453;gene9529	K11703+K09189+K14157+K00128+K09186+K00164+K00471+K11421+K11421+K06101+K00128+K09188
mRNA surveillance pathway	ko03015	12	70	gene1085;gene11131;gene1126;gene12235;gene13310;gene14774;gene16329;gene243;gene5982;gene6157;gene6577;gene6775	K12877+K14324+K11583+K08873+K12812+K14323+K15544+K14396+K14411+K06965+K14962+K00565
Hippo signaling pathway - fly	ko04391	12	59	Spodoptera_litura_newGene_4262;gene10191;gene16206;gene1995;gene2209;gene2971;gene629;gene6989;gene7566;gene7578;gene8435;gene9917	K16175+K06091+K16683+K05692+K05692+K16669+K16681+K06626+K16678+K16673+K16685+K16175
Neuroactive ligand-receptor interaction	ko04080	12	92	gene10797;gene14064;gene1552;gene2210;gene3380;gene3886;gene7519;gene7528;gene7540;gene7541;gene814;gene8901	K04163+K05181+K04615+K04577+K05208+K05213+K01312+K01312+K01312+K01312+K04615+K01312
Porphyrin and chlorophyll metabolism	ko00860	12	48	gene10419;gene11948;gene1220;gene1966;gene2405;gene2406;gene3451;gene3459;gene4601;gene5859;gene9280;gene9640	K00699+K01599+K01885+K00510+K00699+K00699+K00699+K00699+K14163+K02257+K19054+K00231
N-Glycan biosynthesis	ko00510	11	38	gene11721;gene12204;gene12241;gene15230;gene16011;gene5675;gene5756;gene7055;gene9188;gene9559;gene982	K12669+K00729+K03842+K03843+K12668+K03850+K12670+K12666+K09659+K01230+K03845
Arachidonic acid metabolism	ko00590	11	30	gene10019;gene12339;gene1541;gene1642;gene2456;gene5628;gene5782;gene6694;gene7753;gene7755;gene9853	K04097+K16343+K00079+K00079+K18592+K01047+K00079+K00079+K04097+K04097+K15730
Starch and sucrose metabolism	ko00500	11	62	gene10419;gene15984;gene1713;gene1760;gene2405;gene2406;gene2499;gene3070;gene3451;gene3459;gene9128	K00699+K00693+K01194+K00844+K00699+K00699+K01176+K15779+K00699+K00699+K12316
Glycine, serine and threonine metabolism	ko00260	11	52	gene11764;gene12280;gene12663;gene12917;gene13660;gene13794;gene13826;gene16875;gene7746;gene9158;gene9486	K00552+K00827+K02437+K00600+K21270+K01834+K00115+K02437+K00049+K00273+K00831
Mismatch repair	ko03430	10	22	gene11212;gene11260;gene12023;gene12577;gene12635;gene2255;gene2420;gene3649;gene5965;gene9860	K08735+K10756+K03111+K02328+K10746+K10740+K10739+K04802+K02327+K03504
Base excision repair	ko03410	10	23	gene11508;gene12152;gene12577;gene2106;gene3649;gene3763;gene4069;gene5291;gene5965;gene9860	K02326+K10771+K02328+K02325+K04802+K10798+K03506+K04799+K02327+K03504
Pentose and glucuronate interconversions	ko00040	10	71	gene10419;gene2405;gene2406;gene2835;gene3451;gene3459;gene4481;gene7450;gene9453;gene9462	K00699+K00699+K00699+K00128+K00699+K00699+K00011+K00078+K00128+K01783
Fanconi anemia pathway	ko03460	10	37	gene13145;gene13270;gene2255;gene2420;gene2863;gene4615;gene5382;gene8597;gene9543;gene9562	K10895+K16618+K10740+K10739+K10605+K04482+K13960+K08775+K02350+K10849
Insect hormone biosynthesis	ko00981	10	21	gene1390;gene15013;gene2088;gene2347;gene2880;gene2882;gene2887;gene2890;gene2891;gene5959	K14939+K10723+K10719+K10722+K10718+K10718+K10718+K10718+K10718+K14985
Homologous recombination	ko03440	10	27	Spodoptera_litura_newGene_891;gene12023;gene12192;gene12577;gene2255;gene2420;gene4615;gene5965;gene8597;gene9860	K10881+K03111+K10865+K02328+K10740+K10739+K04482+K02327+K08775+K03504
Phototransduction - fly	ko04745	9	26	gene10186;gene12195;gene1597;gene1995;gene2209;gene2718;gene6104;gene7252;gene8444	K05858+K04967+K04958+K05692+K05692+K05858+K13806+K08834+K13803
TGF-beta signaling pathway	ko04350	9	32	gene11779;gene11911;gene11913;gene2448;gene245;gene272;gene4436;gene5393;gene8153	K04498+K03094+K03868+K04657+K04681+K04661+K04500+K04675+K13578
Terpenoid backbone biosynthesis	ko00900	9	35	gene11147;gene11207;gene11318;gene11891;gene293;gene4210;gene4324;gene8050;gene9045	K06013+K05955+K19177+K11778+K00787+K00021+K12505+K01597+K13273
Apoptosis - fly	ko04214	9	47	gene15332;gene2148;gene2820;gene4575;gene5974;gene605;gene640;gene7566;gene9531	K09031+K02174+K04426+K10586+K04397+K04431+K09428+K16678+K03386
Alanine, aspartate and glutamate metabolism	ko00250	8	45	Spodoptera_litura_newGene_5926;gene12280;gene12415;gene15160;gene4116;gene461;gene740;gene7470	K00264+K00827+K01580+K01953+K00264+K00272+K01940+K01425
Basal transcription factors	ko03022	8	34	gene15233;gene2466;gene2855;gene3537;gene4696;gene6799;gene9035;gene9317	K03126+K03142+K03120+K06634+K03123+K03120+K02202+K03127
Galactose metabolism	ko00052	8	45	gene10832;gene1361;gene1760;gene230;gene3070;gene4481;gene473;gene9128	K01229+K00965+K00844+K01784+K15779+K00011+K01189+K12316
Pentose phosphate pathway	ko00030	8	23	gene11927;gene11944;gene16002;gene3070;gene9107;gene9127;gene9133;gene9462	K00616+K01807+K00036+K15779+K03841+K00948+K00948+K01783
AGE-RAGE signaling pathway in diabetic complications	ko04933	8	28	gene10186;gene1324;gene14956;gene2718;gene2873;gene370;gene4436;gene5865	K05858+K11224+K06237+K05858+K02649+K04447+K04500+K00922
Pyruvate metabolism	ko00620	8	57	gene10594;gene14233;gene14331;gene2835;gene5207;gene7746;gene8642;gene9453	K01679+K01895+K00016+K00128+K01596+K00049+K11262+K00128
Ascorbate and aldarate metabolism	ko00053	7	47	gene10419;gene2405;gene2406;gene2835;gene3451;gene3459;gene9453	K00699+K00699+K00699+K00128+K00699+K00699+K00128
Glyoxylate and dicarboxylate metabolism	ko00630	7	61	gene12663;gene12917;gene1310;gene14132;gene16456;gene16875;gene7746	K02437+K00600+K01681+K01647+K19269+K02437+K00049
Sphingolipid metabolism	ko00600	7	32	gene103;gene11209;gene13707;gene3113;gene473;gene492;gene6074	K01080+K04708+K01201+K12349+K01189+K01080+K12353
Retinol metabolism	ko00830	7	35	gene10419;gene2405;gene2406;gene3451;gene3459;gene6634;gene7835	K00699+K00699+K00699+K00699+K00699+K11155+K15734
Oxidative phosphorylation	ko00190	6	129	gene10605;gene10891;gene12694;gene175;gene5859;gene9519	K02145+K02147+K02258+K02132+K02257+K02154
Glycosaminoglycan degradation	ko00531	6	22	gene10515;gene1832;gene2592;gene2680;gene5293;gene8441	K12373+K01197+K12373+K12373+K10532+K01205
One carbon pool by folate	ko00670	6	17	gene10386;gene12094;gene12917;gene4283;gene4727;gene8900	K00297+K00560+K00600+K00287+K00288+K13403
Arginine and proline metabolism	ko00330	6	43	gene2685;gene2835;gene5880;gene5882;gene9158;gene9453	K00797+K00128+K13240+K13240+K00273+K00128
Ether lipid metabolism	ko00565	6	21	gene103;gene12273;gene12339;gene15252;gene492;gene5628	K01080+K13510+K16343+K16795+K01080+K01047
Fatty acid biosynthesis	ko00061	6	20	gene10548;gene10550;gene13503;gene13702;gene6901;gene8642	K00665+K00665+K00665+K00665+K01897+K11262
Citrate cycle (TCA cycle)	ko00020	6	48	gene10594;gene1310;gene14132;gene3728;gene5207;gene805	K01679+K01681+K01647+K00164+K01596+K01900
Fructose and mannose metabolism	ko00051	6	38	gene14087;gene15711;gene1760;gene3410;gene4481;gene9107	K01803+K17497+K00844+K00966+K00011+K03841
SNARE interactions in vesicular transport	ko04130	6	20	gene2463;gene2857;gene320;gene5879;gene639;gene9163	K08504+K08490+K08507+K08497+K08517+K08492
Biosynthesis of unsaturated fatty acids	ko01040	6	28	gene13417;gene15076;gene2787;gene2794;gene2797;gene2811	K10251+K00507+K00507+K00507+K00507+K00507
Fatty acid degradation	ko00071	5	51	gene12361;gene2835;gene53;gene6901;gene9453	K13238+K00128+K07508+K01897+K00128
Tyrosine metabolism	ko00350	5	19	gene15255;gene2267;gene6651;gene6666;gene7992	K00815+K00503+K01593+K01593+K00451
Regulation of autophagy	ko04140	5	22	gene12738;gene15527;gene2354;gene5213;gene6382	K08336+K08269+K08269+K08333+K17889
Propanoate metabolism	ko00640	5	26	gene14233;gene14331;gene3213;gene805;gene8642	K01895+K00016+K01908+K01900+K11262
Arginine biosynthesis	ko00220	5	30	gene2936;gene5880;gene5882;gene740;gene7470	K14677+K13240+K13240+K01940+K01425
Caffeine metabolism	ko00232	5	21	gene10158;gene10270;gene15441;gene2914;gene6505	K00106+K00106+K00106+K00106+K00365
Steroid biosynthesis	ko00100	5	15	gene16027;gene1644;gene4;gene8358;gene8623	K01052+K09828+K09828+K01052+K01052
ECM-receptor interaction	ko04512	5	26	gene14956;gene274;gene5996;gene6365;gene7361	K06237+K06265+K05719+K05637+K06254
Tryptophan metabolism	ko00380	5	49	gene2835;gene3728;gene6651;gene6666;gene9453	K00128+K00164+K01593+K01593+K00128
Valine, leucine and isoleucine degradation	ko00280	5	59	gene12280;gene2835;gene3501;gene53;gene9453	K00827+K00128+K08683+K07508+K00128
Other glycan degradation	ko00511	5	30	gene10515;gene1313;gene13707;gene2592;gene2680	K12373+K12311+K01201+K12373+K12373
Glycosphingolipid biosynthesis - globo series	ko00603	5	19	gene10515;gene2592;gene2680;gene473;gene8353	K12373+K12373+K12373+K01189+K01204
Histidine metabolism	ko00340	5	20	gene2835;gene4323;gene6651;gene6666;gene9453	K00128+K01590+K01593+K01593+K00128
Apoptosis - multiple species	ko04215	4	17	gene12740;gene2277;gene4575;gene5974	K08731+K16943+K10586+K04397
Non-homologous end-joining	ko03450	4	11	gene12192;gene1312;gene1463;gene5291	K10865+K10887+K10887+K04799
Dorso-ventral axis formation	ko04320	4	25	gene1403;gene2148;gene4216;gene6852	K02602+K02174+K02360+K02098
Glycosylphosphatidylinositol(GPI)-anchor biosynthesis	ko00563	4	22	gene17065;gene7188;gene7271;gene9228	K05290+K05292+K05293+K05287
Notch signaling pathway	ko04330	4	23	gene11631;gene11779;gene12592;gene5451	K06063+K04498+K06067+K02353
Other types of O-glycan biosynthesis	ko00514	4	13	gene14030;gene4574;gene6772;gene968	K11703+K00728+K00728+K13667
beta-Alanine metabolism	ko00410	4	30	gene12415;gene2685;gene2835;gene9453	K01580+K00797+K00128+K00128
Hedgehog signaling pathway - fly	ko04341	4	27	gene11911;gene11913;gene15925;gene1669	K03094+K03868+K10523+K16799
Folate biosynthesis	ko00790	4	23	gene4283;gene450;gene7478;gene7672	K00287+K00357+K01737+K01077
Taurine and hypotaurine metabolism	ko00430	3	7	gene12415;gene2456;gene4460	K01580+K18592+K00456
Fatty acid elongation	ko00062	3	23	gene13417;gene3632;gene53	K10251+K10249+K07508
Glycosphingolipid biosynthesis - ganglio series	ko00604	3	12	gene10515;gene2592;gene2680	K12373+K12373+K12373
2-Oxocarboxylic acid metabolism	ko01210	3	33	gene1310;gene14132;gene2936	K01681+K01647+K14677
Nicotinate and nicotinamide metabolism	ko00760	3	19	Spodoptera_litura_newGene_427;gene15842;gene4354	K19970+K00858+K00858
Hippo signaling pathway -multiple species	ko04392	3	16	gene16206;gene2971;gene8435	K16683+K16669+K16685
Sulfur relay system	ko04122	3	10	gene10379;gene1308;gene5741	K21027+K12161+K14168
Phenylalanine metabolism	ko00360	3	13	gene15255;gene6651;gene6666	K00815+K01593+K01593
Circadian rhythm - fly	ko04711	3	7	gene14272;gene14402;gene6587	K02633+K09057+K12074
Sulfur metabolism	ko00920	2	14	gene12427;gene12428	K01738+K01738
Nitrogen metabolism	ko00910	2	20	Spodoptera_litura_newGene_5926;gene4116	K00264+K00264
Glycosaminoglycan biosynthesis - heparan sulfate / heparin	ko00534	2	13	gene6120;gene897	K08104+K00734
Mucin type O-Glycan biosynthesis	ko00512	2	10	gene2741;gene4499	K00710+K00710
Vitamin B6 metabolism	ko00750	2	5	gene2521;gene9486	K00275+K00831
alpha-Linolenic acid metabolism	ko00592	2	14	gene12339;gene5628	K16343+K01047
Ubiquinone and other terpenoid-quinone biosynthesis	ko00130	2	11	gene11245;gene15255	K00591+K00815
Butanoate metabolism	ko00650	1	21	gene12415	K01580
Apoptosis	ko04210	1	1	gene3763	K10798
Lipoic acid metabolism	ko00785	1	4	gene15994	K10105
D-Glutamine and D-glutamate metabolism	ko00471	1	3	gene7470	K01425
D-Arginine and D-ornithine metabolism	ko00472	1	1	gene9158	K00273
Riboflavin metabolism	ko00740	1	3	Spodoptera_litura_newGene_4909	K00861
Pantothenate and CoA biosynthesis	ko00770	1	28	gene5484	K09680
Glycosaminoglycan biosynthesis - chondroitin sulfate / dermatan sulfate	ko00532	1	8	gene897	K00734
Selenocompound metabolism	ko00450	1	10	gene422	K01008
Cytosolic DNA-sensing pathway	ko04623	1	1	gene1651	K03007
Phenylalanine, tyrosine and tryptophan biosynthesis	ko00400	1	6	gene15255	K00815
PPAR signaling pathway	ko03320	1	4	gene9034	K08770

## Sheet: Sheet2
Additional file 8：Functional classification of DEGs according to KEGG database
#Pathway	ko_ID	DEGs	Gene
Purine metabolism	ko00230	41	174	gene10003;gene10042;gene10158;gene10270;gene10271;gene10757;gene10965;gene11508;gene1186;gene11884;gene12008;gene12573;gene12577;gene12676;gene13833;gene15441;gene16713;gene2394;gene2595;gene2856;gene300;gene3861;gene401;gene4069;gene4802;gene4875;gene5625;gene5945;gene5965;gene602;gene6102;gene6159;gene6505;gene6513;gene6563;gene6982;gene7326;gene7398;gene8039;gene9127;gene9860	K03000+K01769+K00106+K00106+K00106+K01769+K13763+K02326+K08048+K03020+K13485+K03022+K02328+K08042+K08045+K00106+K12322+K03012+K11787+K10807+K03013+K13293+K18437+K03506+K03011+K01939+K03016+K02684+K02327+K03017+K08041+K03008+K00365+K02685+K08043+K10808+K03006+K00940+K13298+K00948+K03504
Carbon metabolism	ko01200	14	154	gene10386;gene11944;gene12427;gene1310;gene13794;gene14233;gene1760;gene3728;gene4803;gene673;gene9107;gene9127;gene9462;gene9486	K00297+K01807+K01738+K01681+K01834+K01895+K00844+K00164+K01754+K00927+K03841+K00948+K01783+K00831
Peroxisome	ko04146	21	143	gene10158;gene10270;gene10271;gene10460;gene11655;gene12374;gene15441;gene15722;gene16903;gene1717;gene2081;gene284;gene3088;gene4642;gene5070;gene6295;gene6901;gene8776;gene8778;gene8780;gene9158	K00106+K00106+K00106+K00477+K12663+K13349+K00106+K13356+K13356+K05676+K00477+K12405+K13356+K00649+K13346+K00232+K01897+K13356+K13356+K13356+K00273
Protein processing in endoplasmic reticulum	ko04141	35	131	gene11721;gene11763;gene11911;gene11913;gene12278;gene13072;gene13359;gene1551;gene16011;gene1656;gene1658;gene1676;gene1677;gene1745;gene1746;gene1748;gene1751;gene2290;gene2820;gene3667;gene399;gene4060;gene4897;gene5733;gene6023;gene605;gene6559;gene6770;gene7053;gene7055;gene7570;gene7618;gene7636;gene9559;gene9933	K12669+K07342+K03094+K03868+K13249+K08852+K09586+K14007+K12668+K09542+K09542+K09542+K09542+K03283+K03283+K03283+K09542+K13251+K04426+K14007+K09542+K03283+K14004+K14025+K10839+K04431+K09481+K09517+K09584+K12666+K08056+K13250+K09542+K01230+K08288
Lysosome	ko04142	15	131	gene10515;gene10588;gene10589;gene10998;gene12383;gene13366;gene13485;gene16027;gene2680;gene4036;gene473;gene7743;gene8353;gene8358;gene9519	K12373+K13443+K13443+K12307+K01074+K04646+K13443+K01052+K12373+K13444+K01189+K12385+K01204+K01052+K02154
Spliceosome	ko03040	29	129	gene1085;gene11487;gene11631;gene12240;gene12627;gene12704;gene12818;gene12955;gene13278;gene15001;gene15493;gene15752;gene15782;gene1739;gene1745;gene1746;gene1748;gene3860;gene4060;gene5124;gene5699;gene5722;gene6114;gene6601;gene6758;gene7782;gene7972;gene8197;gene9962	K12877+K12822+K06063+K12845+K11098+K11097+K12873+K12624+K11088+K12623+K12854+K12824+K12836+K11099+K03283+K03283+K03283+K11092+K03283+K12832+K12854+K12820+K09567+K12863+K11086+K12622+K12626+K12859+K12627
Oxidative phosphorylation	ko00190	5	129	gene10605;gene10891;gene175;gene5859;gene9519	K02145+K02147+K02132+K02257+K02154
Ribosome	ko03010	3	125	gene10355;gene2662;gene8938	K02879+K02970+K02892
RNA transport	ko03013	23	125	gene1085;gene11025;gene11113;gene11131;gene11326;gene11975;gene12882;gene12976;gene1346;gene14020;gene14774;gene15772;gene2465;gene4897;gene6068;gene6265;gene6935;gene7997;gene8078;gene9013;gene976;gene9818;gene9833	K12877+K14530+K13176+K14324+K12160+K03240+K13135+K14317+K05749+K14296+K14323+K14297+K10577+K14004+K03236+K13175+K14305+K14314+K14320+K03238+K03231+K03239+K14315
Endocytosis	ko04144	27	121	gene1196;gene13180;gene13259;gene13364;gene13366;gene15212;gene15356;gene1671;gene1745;gene1746;gene1748;gene232;gene2490;gene3130;gene4060;gene4088;gene4399;gene46;gene65;gene6589;gene7581;gene8052;gene8178;gene8283;gene8754;gene9612;gene9714	K05747+K18461+K12471+K05755+K04646+K01528+K12488+K12495+K03283+K03283+K03283+K12475+K12489+K18463+K03283+K19476+K00889+K10591+K10364+K05754+K04439+K12474+K18443+K12188+K18462+K12491+K12200
Biosynthesis of amino acids	ko01230	14	106	Spodoptera_litura_newGene_5926;gene11944;gene12427;gene1310;gene13794;gene15255;gene2936;gene4116;gene4803;gene673;gene740;gene9127;gene9462;gene9486	K00264+K01807+K01738+K01681+K01834+K00815+K14677+K00264+K01754+K00927+K01940+K00948+K01783+K00831
Neuroactive ligand-receptor interaction	ko04080	11	92	gene14064;gene2210;gene3222;gene3380;gene3886;gene7527;gene7539;gene7540;gene7541;gene7542;gene8901	K05181+K04577+K01312+K05208+K05213+K01312+K01312+K01312+K01312+K01312+K01312
Ubiquitin mediated proteolysis	ko04120	17	92	gene1018;gene11911;gene11913;gene11974;gene13131;gene14360;gene153;gene2465;gene4575;gene46;gene5366;gene6312;gene6340;gene670;gene769;gene9354;gene981	K10590+K03094+K03868+K03357+K10581+K10260+K10684+K10577+K10586+K10591+K06688+K10583+K12456+K10595+K10579+K10686+K10593
Pyrimidine metabolism	ko00240	25	91	gene10003;gene11508;gene11884;gene12094;gene12573;gene12577;gene13175;gene2394;gene2856;gene2979;gene300;gene3352;gene4069;gene4802;gene5391;gene5625;gene5945;gene5965;gene602;gene6159;gene6513;gene6982;gene7326;gene7398;gene9860	K03000+K02326+K03020+K00560+K03022+K02328+K00943+K03012+K10807+K00757+K03013+K01520+K03506+K03011+K13421+K03016+K02684+K02327+K03017+K03008+K02685+K10808+K03006+K00940+K03504
mTOR signaling pathway	ko04150	17	89	Spodoptera_litura_newGene_3286;gene10605;gene10891;gene12202;gene12570;gene13272;gene16626;gene2354;gene2369;gene3850;gene4897;gene5865;gene6158;gene6470;gene7437;gene7686;gene7768	K07204+K02145+K02147+K03068+K06276+K07204+K07204+K08269+K20399+K08267+K14004+K00922+K10421+K01064+K04527+K16172+K04370
MAPK signaling pathway - fly	ko04013	16	83	gene1022;gene15332;gene15650;gene2820;gene3414;gene5129;gene605;gene6701;gene7098;gene7566;gene7852;gene8419;gene870;gene8750;gene9058;gene9696	K12380+K09031+K05088+K04426+K20225+K20210+K04431+K05759+K09260+K16678+K20214+K12377+K20235+K20220+K04352+K04428
Longevity regulating pathway - multiple species	ko04213	23	81	Spodoptera_litura_newGene_3286;gene1186;gene12676;gene13272;gene13833;gene1656;gene1658;gene16626;gene1676;gene1677;gene1745;gene1746;gene1748;gene1751;gene399;gene4060;gene5865;gene6102;gene6563;gene7437;gene7636;gene7686;gene9417	K07204+K08048+K08042+K07204+K08045+K09542+K09542+K07204+K09542+K09542+K03283+K03283+K03283+K09542+K09542+K03283+K00922+K08041+K08043+K04527+K09542+K16172+K09408
Metabolism of xenobiotics by cytochrome P450	ko00980	21	79	gene10019;gene10094;gene10419;gene136;gene1541;gene1642;gene16683;gene2405;gene2406;gene3450;gene3451;gene3509;gene3510;gene3731;gene3733;gene5353;gene6249;gene6250;gene6694;gene7450;gene7753	K04097+K00799+K00699+K00799+K00079+K00079+K00699+K00699+K00699+K00699+K00699+K00799+K00799+K00799+K00799+K00079+K00799+K00799+K00079+K00078+K04097
FoxO signaling pathway	ko04068	9	78	gene11779;gene12570;gene12738;gene1317;gene5865;gene7240;gene7437;gene7686;gene9417	K04498+K06276+K08336+K15464+K00922+K05868+K04527+K16172+K09408
Glutathione metabolism	ko00480	20	77	gene10019;gene10094;gene12457;gene136;gene15540;gene2456;gene2856;gene3509;gene3510;gene3731;gene3733;gene5092;gene6249;gene6250;gene6982;gene7753;gene9240;gene9245;gene9253;gene953	K04097+K00799+K00310+K00799+K11140+K18592+K10807+K00799+K00799+K00799+K00799+K01469+K00799+K00799+K10808+K04097+K11140+K11140+K11140+K11204
Phagosome	ko04145	11	75	gene10605;gene10891;gene11763;gene12283;gene1995;gene5882;gene639;gene6559;gene9028;gene9163;gene9519	K02145+K02147+K07342+K00921+K05692+K13240+K08517+K09481+K10413+K08492+K02154
Glycerophospholipid metabolism	ko00564	16	74	gene10570;gene1217;gene12273;gene12339;gene12468;gene12509;gene15728;gene16620;gene4048;gene4284;gene4642;gene492;gene5628;gene622;gene7191;gene8619	K13514+K00901+K13510+K16343+K00967+K06130+K13509+K00894+K00981+K00901+K00649+K01080+K01047+K14676+K15728+K14156
Fatty acid metabolism	ko01212	14	71	gene10548;gene12383;gene12711;gene13417;gene13503;gene13702;gene15076;gene15814;gene15817;gene16208;gene2787;gene6295;gene6901;gene8642	K00665+K01074+K00665+K10251+K00665+K00665+K00507+K00665+K00665+K08766+K00507+K00232+K01897+K11262
Pentose and glucuronate interconversions	ko00040	14	71	gene10419;gene13447;gene15406;gene15809;gene16683;gene2405;gene2406;gene2835;gene3450;gene3451;gene4481;gene7450;gene9453;gene9462	K00699+K00011+K00011+K00012+K00699+K00699+K00699+K00128+K00699+K00699+K00011+K00078+K00128+K01783
mRNA surveillance pathway	ko03015	9	70	gene1085;gene11131;gene1126;gene12235;gene14774;gene16329;gene243;gene5982;gene6775	K12877+K14324+K11583+K08873+K14323+K15544+K14396+K14411+K00565
Wnt signaling pathway	ko04310	11	70	gene10186;gene10212;gene11779;gene11911;gene11913;gene12202;gene15289;gene1631;gene2718;gene6470;gene749	K05858+K04512+K04498+K03094+K03868+K03068+K02085+K04491+K05858+K01064+K00181
Ribosome biogenesis in eukaryotes	ko03008	7	69	gene11025;gene12240;gene2771;gene377;gene4071;gene4932;gene8986	K14530+K12845+K14566+K14572+K12618+K12619+K14536
Drug metabolism - cytochrome P450	ko00982	16	66	gene10019;gene10094;gene10419;gene136;gene16683;gene2405;gene2406;gene3450;gene3451;gene3509;gene3510;gene3731;gene3733;gene6249;gene6250;gene7753	K04097+K00799+K00699+K00799+K00699+K00699+K00699+K00699+K00699+K00799+K00799+K00799+K00799+K00799+K00799+K04097
Glycerolipid metabolism	ko00561	12	65	gene1217;gene13447;gene15406;gene15728;gene2835;gene4284;gene4481;gene473;gene492;gene5354;gene7191;gene9453	K00901+K00011+K00011+K13509+K00128+K00901+K00011+K01189+K01080+K14075+K15728+K00128
Drug metabolism - other enzymes	ko00983	12	65	gene10158;gene10270;gene10271;gene10419;gene15441;gene16683;gene2405;gene2406;gene2979;gene3450;gene3451;gene5391	K00106+K00106+K00106+K00699+K00106+K00699+K00699+K00699+K00757+K00699+K00699+K13421
Amino sugar and nucleotide sugar metabolism	ko00520	16	63	gene10515;gene11993;gene13237;gene1361;gene1419;gene15711;gene15809;gene1760;gene2173;gene230;gene2680;gene3410;gene4870;gene6005;gene6659;gene8556	K12373+K01443+K01183+K00965+K00972+K17497+K00012+K00844+K01183+K01784+K12373+K00966+K01639+K01183+K00698+K02564
RNA degradation	ko03018	17	62	gene10034;gene11060;gene12955;gene14372;gene15001;gene2171;gene4071;gene4932;gene4956;gene5606;gene5914;gene6555;gene7142;gene7782;gene7972;gene8908;gene9962	K12603+K12620+K12624+K12604+K12623+K03681+K12618+K12619+K12590+K04043+K14443+K12593+K12589+K12622+K12626+K12602+K12627
Starch and sucrose metabolism	ko00500	13	62	gene10419;gene15809;gene15856;gene15984;gene16683;gene1713;gene1760;gene2405;gene2406;gene2499;gene3450;gene3451;gene8627	K00699+K00012+K01196+K00693+K00699+K01194+K00844+K00699+K00699+K01176+K00699+K00699+K00693
Glyoxylate and dicarboxylate metabolism	ko00630	2	61	gene12663;gene1310	K02437+K01681
Glycolysis / Gluconeogenesis	ko00010	7	61	gene13794;gene14233;gene1760;gene2835;gene673;gene9107;gene9453	K01834+K01895+K00844+K00128+K00927+K03841+K00128
Hippo signaling pathway - fly	ko04391	12	59	Spodoptera_litura_newGene_4262;gene10191;gene16206;gene1995;gene629;gene630;gene632;gene6989;gene7566;gene7578;gene8435;gene9917	K16175+K06091+K16683+K05692+K16681+K16681+K16681+K06626+K16678+K16673+K16685+K16175
Valine, leucine and isoleucine degradation	ko00280	3	59	gene12280;gene2835;gene9453	K00827+K00128+K00128
Pyruvate metabolism	ko00620	5	57	gene11369;gene14233;gene2835;gene8642;gene9453	K01512+K01895+K00128+K11262+K00128
Phosphatidylinositol signaling system	ko04070	17	53	Spodoptera_litura_newGene_5186;gene10186;gene10918;gene11859;gene1217;gene12283;gene13438;gene13676;gene1597;gene2505;gene2718;gene4048;gene4284;gene4399;gene5865;gene8147;gene9298	K07756+K05858+K01106+K00923+K00901+K00921+K00888+K18082+K04958+K01106+K05858+K00981+K00901+K00889+K00922+K00915+K19801
Glycine, serine and threonine metabolism	ko00260	9	52	gene11764;gene12280;gene12663;gene13660;gene13794;gene13826;gene4803;gene9158;gene9486	K00552+K00827+K02437+K21270+K01834+K00115+K01754+K00273+K00831
Fatty acid degradation	ko00071	5	51	gene16208;gene2835;gene6295;gene6901;gene9453	K08766+K00128+K00232+K01897+K00128
Tryptophan metabolism	ko00380	5	49	gene2835;gene3728;gene6651;gene6666;gene9453	K00128+K00164+K01593+K01593+K00128
Porphyrin and chlorophyll metabolism	ko00860	12	48	gene10419;gene11948;gene16683;gene1966;gene2405;gene2406;gene3450;gene3451;gene4601;gene5859;gene9280;gene9640	K00699+K01599+K00699+K00510+K00699+K00699+K00699+K00699+K14163+K02257+K19054+K00231
Citrate cycle (TCA cycle)	ko00020	2	48	gene1310;gene3728	K01681+K00164
Apoptosis - fly	ko04214	8	47	gene15332;gene2148;gene2820;gene4575;gene605;gene640;gene7566;gene9531	K09031+K02174+K04426+K10586+K04431+K09428+K16678+K03386
Ascorbate and aldarate metabolism	ko00053	9	47	gene10419;gene15809;gene16683;gene2405;gene2406;gene2835;gene3450;gene3451;gene9453	K00699+K00012+K00699+K00699+K00699+K00128+K00699+K00699+K00128
Aminoacyl-tRNA biosynthesis	ko00970	3	47	gene15069;gene16096;gene4601	K02434+K02434+K14163
Lysine degradation	ko00310	12	47	gene11873;gene14030;gene15165;gene2751;gene2835;gene3351;gene3728;gene8708;gene8724;gene8943;gene9453;gene9529	K00474+K11703+K09189+K14157+K00128+K09186+K00164+K11421+K11421+K06101+K00128+K09188
Cysteine and methionine metabolism	ko00270	7	47	gene11071;gene12280;gene12427;gene14964;gene15255;gene953;gene9567	K08964+K00827+K01738+K00547+K00815+K11204+K08963
Inositol phosphate metabolism	ko00562	12	47	gene10186;gene10918;gene11859;gene12283;gene13438;gene13676;gene2505;gene2718;gene4399;gene5865;gene8147;gene9298	K05858+K01106+K00923+K00921+K00888+K18082+K01106+K05858+K00889+K00922+K00915+K19801
Alanine, aspartate and glutamate metabolism	ko00250	6	45	Spodoptera_litura_newGene_5926;gene12280;gene4116;gene4875;gene740;gene7470	K00264+K00827+K00264+K01939+K01940+K01425
Galactose metabolism	ko00052	9	45	gene10693;gene13447;gene1361;gene15406;gene1760;gene230;gene4481;gene473;gene5351	K01229+K00011+K00965+K00011+K00844+K01784+K00011+K01189+K01229
ABC transporters	ko02010	16	44	gene13548;gene14240;gene14241;gene15303;gene15304;gene15783;gene15784;gene16281;gene16288;gene1717;gene4784;gene4785;gene828;gene8583;gene891;gene898	K05648+K05658+K05658+K05643+K05643+K05665+K05665+K05643+K05643+K05676+K05643+K05643+K05673+K05658+K05658+K05673
Arginine and proline metabolism	ko00330	5	43	gene13784;gene2835;gene5882;gene9158;gene9453	K00318+K00128+K13240+K00273+K00128
Proteasome	ko03050	29	39	Spodoptera_litura_newGene_891;gene10371;gene10415;gene1052;gene10564;gene10661;gene12007;gene12708;gene13036;gene13186;gene16012;gene16484;gene1958;gene2552;gene321;gene4359;gene4697;gene4813;gene4964;gene5159;gene5314;gene6519;gene6681;gene6717;gene6771;gene7927;gene8084;gene8440;gene9091	K10881+K02727+K03063+K02738+K03031+K03064+K11599+K02730+K03035+K03029+K02732+K02734+K02729+K03036+K02728+K02736+K06699+K03062+K03065+K02737+K03066+K03038+K03037+K02731+K02739+K03030+K03061+K02725+K02735
N-Glycan biosynthesis	ko00510	11	38	gene11084;gene11721;gene12204;gene12241;gene12966;gene16011;gene5675;gene7055;gene9188;gene9559;gene982	K07432+K12669+K00729+K03842+K07441+K12668+K03850+K12666+K09659+K01230+K03845
DNA replication	ko03030	14	38	gene11260;gene11508;gene12023;gene12577;gene15004;gene16120;gene2255;gene2420;gene3649;gene4069;gene5945;gene5965;gene6513;gene9860	K10756+K02326+K03111+K02328+K10745+K10743+K10740+K10739+K04802+K03506+K02684+K02327+K02685+K03504
Nucleotide excision repair	ko03420	14	38	gene11260;gene11508;gene11913;gene11968;gene12577;gene2255;gene2420;gene3537;gene3649;gene4069;gene5965;gene6023;gene9035;gene9860	K10756+K02326+K03868+K10838+K02328+K10740+K10739+K06634+K04802+K03506+K02327+K10839+K02202+K03504
Fructose and mannose metabolism	ko00051	7	38	gene13447;gene15406;gene15711;gene1760;gene3410;gene4481;gene9107	K00011+K00011+K17497+K00844+K00966+K00011+K03841
Fanconi anemia pathway	ko03460	5	37	gene13270;gene2255;gene2420;gene2573;gene5382	K16618+K10740+K10739+K11511+K13960
Retinol metabolism	ko00830	7	35	gene10419;gene16683;gene2405;gene2406;gene3450;gene3451;gene7835	K00699+K00699+K00699+K00699+K00699+K00699+K15734
Terpenoid backbone biosynthesis	ko00900	6	35	gene11318;gene11891;gene4045;gene4210;gene4324;gene8050	K19177+K11778+K12505+K00021+K12505+K01597
Basal transcription factors	ko03022	5	34	gene15233;gene3537;gene4696;gene9035;gene9317	K03126+K06634+K03123+K02202+K03127
2-Oxocarboxylic acid metabolism	ko01210	2	33	gene1310;gene2936	K01681+K14677
Sphingolipid metabolism	ko00600	2	32	gene473;gene492	K01189+K01080
TGF-beta signaling pathway	ko04350	6	32	gene11779;gene11911;gene11913;gene245;gene272;gene5393	K04498+K03094+K03868+K04681+K04661+K04675
Other glycan degradation	ko00511	2	30	gene10515;gene2680	K12373+K12373
RNA polymerase	ko03020	10	30	gene10003;gene11884;gene12573;gene2394;gene300;gene4802;gene5625;gene602;gene6159;gene7326	K03000+K03020+K03022+K03012+K03013+K03011+K03016+K03017+K03008+K03006
beta-Alanine metabolism	ko00410	2	30	gene2835;gene9453	K00128+K00128
Arginine biosynthesis	ko00220	4	30	gene2936;gene5882;gene740;gene7470	K14677+K13240+K01940+K01425
Arachidonic acid metabolism	ko00590	9	30	gene10019;gene12339;gene1541;gene1642;gene2456;gene5353;gene5628;gene6694;gene7753	K04097+K16343+K00079+K00079+K18592+K00079+K01047+K00079+K04097
AGE-RAGE signaling pathway in diabetic complications	ko04933	8	28	gene10186;gene1324;gene14956;gene14957;gene2718;gene370;gene3917;gene5865	K05858+K11224+K06237+K06237+K05858+K04447+K06237+K00922
Pantothenate and CoA biosynthesis	ko00770	1	28	gene5484	K09680
Biosynthesis of unsaturated fatty acids	ko01040	4	28	gene13417;gene15076;gene2787;gene6295	K10251+K00507+K00507+K00232
Hedgehog signaling pathway - fly	ko04341	2	27	gene11911;gene11913	K03094+K03868
Homologous recombination	ko03440	7	27	Spodoptera_litura_newGene_891;gene12023;gene12577;gene2255;gene2420;gene5965;gene9860	K10881+K03111+K02328+K10740+K10739+K02327+K03504
ECM-receptor interaction	ko04512	7	26	gene14956;gene14957;gene15021;gene274;gene3917;gene6365;gene7361	K06237+K06237+K06258+K06265+K06237+K05637+K06254
Phototransduction - fly	ko04745	7	26	gene10186;gene12195;gene1597;gene1995;gene2718;gene7252;gene8444	K05858+K04967+K04958+K05692+K05858+K08834+K13803
Propanoate metabolism	ko00640	3	26	gene14233;gene3213;gene8642	K01895+K01908+K11262
Dorso-ventral axis formation	ko04320	3	25	gene1403;gene2148;gene4216	K02602+K02174+K02360
Folate biosynthesis	ko00790	4	23	gene12457;gene450;gene7478;gene7672	K00310+K00357+K01737+K01077
Pentose phosphate pathway	ko00030	4	23	gene11944;gene9107;gene9127;gene9462	K01807+K03841+K00948+K01783
Notch signaling pathway	ko04330	2	23	gene11631;gene11779	K06063+K04498
Base excision repair	ko03410	7	23	gene11508;gene12577;gene3649;gene3763;gene4069;gene5965;gene9860	K02326+K02328+K04802+K10798+K03506+K02327+K03504
Fatty acid elongation	ko00062	2	23	gene12383;gene13417	K01074+K10251
Protein export	ko03060	11	22	gene11763;gene11995;gene12107;gene12964;gene13091;gene2522;gene4673;gene6559;gene6825;gene9353;gene9394	K07342+K03109+K12948+K12946+K03107+K12272+K03104+K09481+K12947+K13280+K03105
Glycosaminoglycan degradation	ko00531	2	22	gene10515;gene2680	K12373+K12373
Regulation of autophagy	ko04140	3	22	gene12738;gene2354;gene6382	K08336+K08269+K17889
Glycosylphosphatidylinositol(GPI)-anchor biosynthesis	ko00563	3	22	gene11539;gene17065;gene7188	K05284+K05290+K05292
Mismatch repair	ko03430	9	22	gene11260;gene12023;gene12577;gene12635;gene2255;gene2420;gene3649;gene5965;gene9860	K10756+K03111+K02328+K10746+K10740+K10739+K04802+K02327+K03504
Ether lipid metabolism	ko00565	4	21	gene12273;gene12339;gene492;gene5628	K13510+K16343+K01080+K01047
Caffeine metabolism	ko00232	5	21	gene10158;gene10270;gene10271;gene15441;gene6505	K00106+K00106+K00106+K00106+K00365
Insect hormone biosynthesis	ko00981	5	21	gene1390;gene15013;gene2347;gene2887;gene2891	K14939+K10723+K10722+K10718+K10718
Fatty acid biosynthesis	ko00061	8	20	gene10548;gene12711;gene13503;gene13702;gene15814;gene15817;gene6901;gene8642	K00665+K00665+K00665+K00665+K00665+K00665+K01897+K11262
Nitrogen metabolism	ko00910	2	20	Spodoptera_litura_newGene_5926;gene4116	K00264+K00264
SNARE interactions in vesicular transport	ko04130	6	20	gene2463;gene2857;gene320;gene5879;gene639;gene9163	K08504+K08490+K08507+K08497+K08517+K08492
Histidine metabolism	ko00340	5	20	gene2835;gene4323;gene6651;gene6666;gene9453	K00128+K01590+K01593+K01593+K00128
Nicotinate and nicotinamide metabolism	ko00760	1	19	gene4354	K00858
Glycosphingolipid biosynthesis - globo series	ko00603	4	19	gene10515;gene2680;gene473;gene8353	K12373+K12373+K01189+K01204
Tyrosine metabolism	ko00350	4	19	gene15255;gene2567;gene6651;gene6666	K00815+K00457+K01593+K01593
Apoptosis - multiple species	ko04215	3	17	gene12740;gene2277;gene4575	K08731+K16943+K10586
One carbon pool by folate	ko00670	5	17	gene10386;gene12094;gene2595;gene4727;gene8900	K00297+K00560+K11787+K00288+K13403
Hippo signaling pathway -multiple species	ko04392	2	16	gene16206;gene8435	K16683+K16685
Steroid biosynthesis	ko00100	2	15	gene16027;gene8358	K01052+K01052
Sulfur metabolism	ko00920	1	14	gene12427	K01738
alpha-Linolenic acid metabolism	ko00592	3	14	gene12339;gene5628;gene6295	K16343+K01047+K00232
Glycosaminoglycan biosynthesis - heparan sulfate / heparin	ko00534	1	13	gene897	K00734
Phenylalanine metabolism	ko00360	4	13	gene15255;gene2567;gene6651;gene6666	K00815+K00457+K01593+K01593
Other types of O-glycan biosynthesis	ko00514	4	13	gene14030;gene4574;gene6772;gene968	K11703+K00728+K00728+K13667
Glycosphingolipid biosynthesis - ganglio series	ko00604	2	12	gene10515;gene2680	K12373+K12373
Ubiquinone and other terpenoid-quinone biosynthesis	ko00130	3	11	gene15002;gene15255;gene2567	K06125+K00815+K00457
Non-homologous end-joining	ko03450	1	11	gene4600	K10886
Valine, leucine and isoleucine biosynthesis	ko00290	1	10	gene4803	K01754
Mucin type O-Glycan biosynthesis	ko00512	2	10	gene2741;gene4499	K00710+K00710
Glycosaminoglycan biosynthesis - chondroitin sulfate / dermatan sulfate	ko00532	1	8	gene897	K00734
Taurine and hypotaurine metabolism	ko00430	1	7	gene2456	K18592
Circadian rhythm - fly	ko04711	3	7	gene14272;gene14402;gene6587	K02633+K09057+K12074
Phenylalanine, tyrosine and tryptophan biosynthesis	ko00400	1	6	gene15255	K00815
Vitamin B6 metabolism	ko00750	1	5	gene9486	K00831
PPAR signaling pathway	ko03320	1	4	gene9034	K08770
D-Glutamine and D-glutamate metabolism	ko00471	1	3	gene7470	K01425
Riboflavin metabolism	ko00740	1	3	Spodoptera_litura_newGene_4909	K00861
Apoptosis	ko04210	1	1	gene3763	K10798
D-Arginine and D-ornithine metabolism	ko00472	1	1	gene9158	K00273
